# Supplementary material for: Blindsight relies on a functional connection between hMT+ and the lateral geniculate nucleus, not the pulvinar
Source: PLoS Biol. 2018 Jul 25;16(7):e2005769. doi: 10.1371/journal.pbio.2005769 (PMC6078309; doi:10.1371/journal.pbio.2005769)
Supplement: S1 Data — This data underlies Fig 1iii and 1iv. (XLSX) [file pbio.2005769.s008.xlsx]

## Sheet: hMT+ Fig 1iii
Figure 1 Source Data
Area hMT+
1.	Patient Participants: Fig 1A and 1B iii
BLIND HEMIFIELD	Mean signal change (%) in contralateal hMT+, averaged across all 5 speed conditions
	P1	P2	P3	P4	P5	P6	P7	P8	P9	P10	P11	P12	P13	P14
% BOLD	0.216212	0.203598	0.024014	0.519912	-0.031034	-0.0357962	-0.1835	0.39202	-0.014088	0.31536	0.100998	-0.149574	-0.091506	0.16562
SIGHTED HEMIFIELD	Mean signal change (%) in contralateal hMT+, averaged across all 5 speed conditions
	P1	P2	P3	P4	P5	P6	P7	P8	P9	P10	P11	P12	P13	P14
% BOLD	0.814764	0.395936	0.0870338	0.113646	0.251955	0.333984	0.451016	0.178424	0.420478	0.111738	0.53014	0.347152	0.679506	0.323196
2.	Control Participants: Fig1C iii
LEFT HEMIFIELD	Mean signal change (%) in contralateal hMT+, averaged across all 5 speed conditions
	C1	C2	C3	C4	C5	C6	C7	C8	MEAN	SE
% BOLD	0.303276	0.8036	0.869	0.28336	0.3505	0.45214	0.27622	0.274166	0.451533	0.0866947
RIGHT HEMIFIELD	Mean signal change (%) in contralateal hMT+, averaged across all 5 speed conditions
	C1	C2	C3	C4	C5	C6	C7	C8	MEAN	SE
% BOLD	0.393982	0.742662	0.74012	0.451946	0.124644	0.275442	0.43272	0.30064	0.432769	0.0767093

## Sheet: hMT+ Fig 1iv
Figure 1 Source Data
Area hMT+
1.	Patient Participants: Fig 1A and 1B iv
BLIND HEMIFIELD	Mean signal change in contralateral hMT+ (%), as a function of stimulus speed
Speed of Motion	P1	P2	P3	P4	P5	P6	P7	P8	P9	P10	P11	P12	P13	P14
4 d/s	0.4706	0.3856	0.2304	0.99295	-0.2952	-0.01259	0.2806	0.3359	0.08729	-0.3539	0.1808	0.008631	-0.1857	0.2482
8 d/s	1.046	0.3574	-0.3399	-0.165863	-0.03954	-0.005981	0.2929	0.5307	0.113	1.376	-0.1573	0.2538	-0.1218	0.1399
20 d/s	0.4887	-0.03081	0.1225	0.6316	0.02248	-0.2126	-0.7074	0.4406	-0.1264	0.7229	0.02109	-0.1235	-0.06965	0.3446
32 d/s	-0.9939	0.1348	0.1986	0.354275	0.1161	-0.03302	0.1417	0.4003	0.09907	0.462	0.3048	-0.7468	-0.05009	0.2802
static	0.06966	0.171	-0.09153	0.7866	0.04099	0.08521	-0.9253	0.2526	-0.2434	-0.6302	0.1556	-0.14	-0.03029	-0.1848
SIGHTED HEMIFIELD	Mean signal change in contralateral hMT+ (%), as a function of stimulus speed
Speed of Motion	P1	P2	P3	P4	P5	P6	P7	P8	P9	P10	P11	P12	P13	P14
4 d/s	0.9729	0.2156	0.1296	-0.1877	-0.106	0.3396	-0.4768	-0.3772	0.9766	-0.1474	0.7909	0.328	0.9101	-0.1029
8 d/s	0.8217	0.622	0.1987	0.186945	0.5344	0.3868	0.5588	0.1847	0.9918	0.4344	0.2964	0.3114	0.9838	0.6692
20 d/s	1.318	0.3125	0.235	0.282915	0.09337	0.4654	0.5671	0.4962	0.3318	0.07112	0.5799	0.5908	0.6684	0.5695
32 d/s	-0.03	0.36	-0.002559	0.39055	0.3476	0.6013	0.3602	0.3673	0.2622	0.02846	0.8311	0.325	0.988	0.3449
static	1.123	0.3193	-0.0901	-0.3556	0.09211	-0.1185	0.4726	-0.2419	0.003424	-0.04384	0.3697	0.1646	0.03939	-0.2198
2.	Control Participants: Fig1C iv
LEFT HEMIFIELD	Mean signal change in contralateral hMT+ (%), as a function of stimulus speed
Speed of Motion	C1	C2	C3	C4	C5	C6	C7	C8	MEAN	SE
4 d/s	0.1727	0.9177	1.205	0.1377	0.2069	0.4744	0.4993	0.5774	0.523888	0.133489
8 d/s	0.4763	0.9139	0.9201	0.1808	0.5769	0.6699	0.4649	0.2978	0.562575	0.0940952
20 d/s	0.2611	0.8964	0.8326	0.5354	0.1115	0.5118	0.3227	0.274	0.468187	0.0992443
32 d/s	0.5633	0.9894	1.257	0.4159	0.6347	0.4786	0.3744	0.1812	0.611812	0.123898
static	0.04298	0.3006	0.1303	0.147	0.2225	0.126	-0.2802	0.04043	0.0912012	0.0612055
RIGHT HEMIFIELD	Mean signal change in contralateral hMT+ (%), as a function of stimulus speed
Speed of Motion	C1	C2	C3	C4	C5	C6	C7	C8	MEAN	SE
4 d/s	0.5447	0.9317	0.7582	0.4798	0.1748	0.2341	0.3455	0.2974	0.470775	0.0935396
8 d/s	0.584	0.8806	0.9963	0.5238	0.03858	0.3127	0.4233	0.4346	0.524235	0.107922
20 d/s	0.3031	0.8844	0.782	0.4738	0.2401	0.3948	0.9821	0.2269	0.5359	0.107076
32 d/s	0.4492	0.9244	0.953	0.8143	0.1414	0.407	0.2885	0.4407	0.552312	0.10776
static	0.08891	0.09221	0.2111	-0.03197	0.02834	0.02861	0.1242	0.1036	0.080625	0.0259705
