# Supplementary material for: Blindsight relies on a functional connection between hMT+ and the lateral geniculate nucleus, not the pulvinar
Source: PLoS Biol. 2018 Jul 25;16(7):e2005769. doi: 10.1371/journal.pbio.2005769 (PMC6078309; doi:10.1371/journal.pbio.2005769)
Supplement: S3 Data — Each tab represents data for one participant. This data underlies Fig 3. BOLD, blood oxygen level–dependent; ROI, region of interest. (XLSX) [file pbio.2005769.s010.xlsx]

## Sheet: C1
	Fig 3A: Left LGN	Fig 3A: Right LGN	Fig 3B: Left Pulv	Fig 3B: Right Pulv	Fig 3C: LSC	Fig 3C: RSC	Right V5	Left V5
265 data points	1.03344	4.20481	-22.8577	-14.8254	-52.378	27.3379	-24.2526	-34.1516
530	-21.8164	-24.9042	-0.159259	-19.1154	-29.6368	-70.9502	-6.97236	-15.8663
8.83333	-1.4128	10.3708	8.82587	10.4703	32.2278	55.6899	2.18671	-13.2173
265 vols	-11.3141	-17.7232	5.82873	31.7157	-15.0275	2.64478	2.09863	-11.5811
	3.01892	12.5362	6.27226	-17.6309	52.3865	-19.1713	6.56161	35.4588
	25.3124	-75.4521	-12.4773	-15.8337	-27.3085	-74.8909	13.0171	10.6588
	-24.3088	-1.93052	-13.5608	-13.2939	35.5931	-6.78571	-12.2472	6.85916
	0.402765	-22.1133	8.38553	37.665	38.2827	24.8591	1.76557	4.98591
	-7.44256	6.73807	-3.84714	20.5728	28.5097	29.2216	-5.29836	11.3169
	-36.4531	51.7664	-20.1877	-36.7762	65.1103	70.4603	-18.4322	-28.9144
	-58.2843	-12.88	9.88136	-13.9068	-11.178	4.03328	7.76026	-5.03913
	-39.3099	-62.7419	23.2765	48.8293	-43.5334	-26.2037	21.9462	31.4039
	-4.97451	20.0244	-8.43617	-22.5522	38.4797	-6.58532	-0.0228202	-15.448
	-50.3731	-22.1937	-1.92397	-24.3959	39.926	-0.648126	-23.9213	-19.1299
	16.9153	-117.811	2.18238	-46.2093	13.8497	-24.5981	-11.5126	-25.2487
	-2.15744	0.0349855	-79.8897	-3.2304	-14.9301	-50.5209	-8.75375	-29.0357
	62.3664	-22.5834	-21.2005	1.7485	-91.0781	-47.6616	-5.69727	-14.1191
	28.5193	-3.24235	23.8576	21.6093	-16.1551	-8.17735	1.58903	-27.0592
	59.3394	12.6667	-40.812	13.1758	48.8618	2.60981	14.5152	3.72526
	18.0722	7.36648	-3.75544	-10.0031	-45.9876	-10.09	26.0229	-8.24328
	-35.2651	60.4753	26.8193	27.5083	21.0089	10.1597	17.0939	29.6374
	0.110225	39.2913	21.4115	-2.6051	6.73726	3.45682	38.2612	20.3482
	-18.2772	48.9237	33.5538	45.4322	10.283	23.1508	26.8943	10.813
	28.9228	-35.0528	15.9386	50.1903	31.5727	87.3969	-2.52861	21.1101
	16.2404	-0.650817	25.3996	-70.319	-94.8153	-121.84	-31.9376	-6.92448
	21.1814	-54.609	-35.8162	20.9997	48.4955	99.0722	-15.502	-12.2833
	-5.87826	-1.3212	2.97495	-39.8971	-13.0327	-20.2209	35.6789	8.40506
	91.9494	37.1097	12.8658	41.7823	-27.7833	-62.6853	7.68329	3.30004
	-24.3046	17.9737	28.4572	33.4303	40.9731	97.1557	-27.7509	-2.64581
	-19.6875	-49.5796	-17.6549	18.4796	21.9796	35.6674	-42.7221	-49.6147
	-40.1923	-11.7582	2.12927	4.82425	-30.4816	-47.0095	5.57446	7.06089
	5.32554	56.1873	36.5046	47.6996	33.4218	-11.7375	27.3802	25.357
	1.35849	35.3078	7.9458	11.5102	9.12999	-1.9126	11.9264	35.1809
	33.9005	38.9884	7.54563	41.001	17.7661	53.1841	2.08374	15.4414
	68.8152	-20.1095	-14.7115	-24.8999	1.46692	15.4278	-2.50804	-18.6324
	-6.62571	-17.5042	-32.8396	-31.5105	-3.3993	-25.7475	-19.7224	-33.3582
	17.9132	16.9022	-23.9917	-52.371	9.59477	-14.7683	-16.9889	23.4797
	0.928225	-59.1422	-25.3516	9.47977	-13.9555	20.9627	-14.0262	-28.7501
	-74.6045	12.1534	0.938854	-33.8804	-64.8745	-2.01557	1.03885	-5.16142
	44.0367	-25.6759	16.5386	6.90503	-22.0624	0.664716	12.8339	10.3681
	-58.732	34.0137	-14.3618	0.614033	8.18269	-24.8532	1.77446	3.60195
	-72.4636	-26.0731	-27.4565	-53.2471	-56.8646	-76.8101	0.576986	6.41501
	-10.8133	24.5693	-1.38839	27.8265	-17.456	-72.125	-4.68242	-31.5022
	1.90002	41.4012	8.02413	-52.6606	-39.2597	-9.31199	-4.01508	-19.4383
	53.3333	36.8344	11.4729	-19.8403	15.7454	12.9617	-23.6948	-3.77958
	13.0735	19.2827	-29.9565	13.4498	58.9111	20.5268	14.7632	37.5628
	-37.1912	-5.85054	39.6698	23.7278	2.15892	10.262	-8.59295	-7.66039
	-6.91054	-14.3173	-16.6027	-34.0271	15.8171	23.5382	-8.57374	-17.1971
	14.3317	-9.90994	9.69376	7.75771	32.1239	-14.2	-30.3465	-7.70241
	-16.5265	-4.30425	-7.25484	7.64333	-10.161	16.4651	-38.1238	-29.1438
	-0.632815	-69.2608	31.2007	-21.087	-50.2801	-18.4076	7.34393	-8.31685
	-23.944	5.01645	14.6234	8.51806	47.4011	22.7495	8.76212	36.9085
	60.5156	84.7113	51.3205	4.58761	16.7451	-22.9898	9.865	12.1743
	49.8345	-67.4466	27.6409	5.89093	53.6013	24.4533	14.669	11.4707
	3.356	7.74377	16.2444	8.39077	36.0623	44.6359	1.20369	0.517576
	4.98718	10.4207	-23.5786	-0.466334	5.87373	4.55567	-28.1349	-19.1054
	-33.4779	-10.2973	17.7459	45.2016	65.2485	84.3265	-12.1918	-18.2059
	-19.4441	-7.93249	-11.8286	-46.0504	36.388	24.1844	12.7888	24.8968
	-5.93265	10.1276	-11.3946	12.5835	24.4084	26.6275	-6.91923	23.2401
	-32.3445	-31.7019	-36.1495	-29.813	-99.2351	5.53243	15.9394	-18.5743
	31.6352	18.6	19.3561	14.9759	67.2649	1.59059	-5.36977	30.002
	52.204	-39.8289	-15.8844	29.3655	-23.1419	8.30169	30.8837	43.1339
	-19.0319	-42.4343	29.6052	14.2634	-9.66276	12.8109	43.1926	37.3776
	7.64948	39.46	25.2679	16.4544	4.4415	-54.1713	15.6358	8.45636
	21.7723	-22.0884	-18.5994	-5.00159	20.191	56.1739	15.0039	-5.36278
	-29.1868	38.8135	-22.2637	2.8616	-53.9856	-61.0776	-26.7615	5.48438
	-21.9255	13.6007	-36.0786	0.244568	23.9892	-40.5756	23.9541	1.11769
	-14.3235	21.2253	-1.52349	1.21436	-60.2233	-62.9661	18.415	6.81557
	-17.2179	14.5804	7.01344	-23.6081	-49.2796	41.4009	-11.0255	-12.0788
	46.6306	-22.7781	-43.9498	31.11	54.4311	63.8489	-11.3583	8.42803
	3.51956	-28.1692	-29.7943	-29.2256	17.2754	-81.9787	17.605	-2.26997
	-54.2311	-4.62307	32.916	-44.6491	-19.7134	-38.8827	-1.56399	-4.53555
	4.3179	-5.25754	-33.5123	-30.8117	20.1226	-22.5852	-24.4308	-40.7467
	-8.15007	-8.46598	30.6879	15.7708	-93.6376	-2.628	-7.76901	-29.0279
	10.1893	44.0548	4.23083	3.54091	56.0395	-26.4813	18.345	3.28232
	20.7458	-57.6549	-7.24022	29.1127	28.4931	37.5403	-8.69469	11.2222
	-90.2058	39.6901	-8.02525	38.4926	9.33763	46.3955	17.2929	32.6165
	-64.1374	-36.2864	25.8617	18.448	-23.2248	0.290194	16.8626	3.5786
	51.3338	-64.2427	8.90124	12.7763	-6.54616	-6.65181	-5.57421	-7.11023
	-3.51683	0.63655	27.9868	-28.5677	-46.0716	-25.5038	9.79187	-9.04856
	-1.69959	-27.5838	-0.285773	8.49525	-8.30087	-6.57045	-12.793	-18.549
	30.0045	48.3105	30.4931	-29.3895	17.5284	96.466	1.04748	-8.9165
	9.31556	15.7695	-17.3837	2.58901	-54.5898	-125.191	-26.6338	-4.35209
	-41.9514	58.4157	-19.9862	47.2805	60.1897	55.2945	35.7312	9.65976
	7.89068	9.22449	-35.3039	7.09359	-42.3482	11.3337	5.09946	1.98489
	-17.2368	4.28515	-0.629633	-7.70445	-46.3767	-39.9055	9.04146	-22.7278
	-58.2077	-40.41	16.062	20.4945	-7.80725	-39.886	-44.1806	-29.2629
	-16.8099	-0.839534	11.3481	30.2412	-20.63	-44.5986	-31.0287	-29.978
	16.328	-16.1673	-16.7918	-20.8933	49.0477	70.3088	-0.0693154	3.67521
	-2.91496	-13.8471	29.6926	-17.4264	8.79903	21.9223	5.47096	2.04032
	73.556	6.05483	-2.93992	-1.18364	-13.9087	10.7314	-7.46818	19.1237
	63.9828	98.281	-16.2173	-22.8613	19.4286	46.9705	50.0014	51.613
	30.4654	31.0243	-6.89275	-0.732492	60.7536	16.6977	29.4326	48.4408
	26.6403	-20.9093	51.3805	36.9106	10.5392	-27.7002	11.0994	39.1473
	28.7831	72.2801	0.05461	-9.14111	5.31726	61.3404	-19.2482	-6.18765
	42.3874	15.8443	-9.36461	15.3831	-36.351	-76.4148	-41.9002	-16.2763
	47.411	-41.8767	19.3185	-20.7416	-27.7677	69.623	-30.6774	-8.97985
	-34.7368	7.44158	-31.2147	-25.7287	36.5456	40.2353	5.03473	23.5235
	-45.239	-57.9865	8.26963	37.576	7.58961	-113.588	14.0757	-16.0289
	-9.69201	-11.8406	38.5029	-11.1607	-77.3383	18.9374	-21.6665	-61.4557
	-8.20987	16.2359	-31.6375	-16.7522	-26.0228	7.13534	-22.5844	-50.426
	15.8391	1.07784	5.29413	-26.9734	-27.7166	8.46351	27.2159	-23.753
	-7.48275	40.8864	19.0021	-6.10239	-13.714	-50.2272	16.2227	22.5414
	-12.8087	-4.19879	14.1938	6.40299	64.2258	44.4443	22.0358	57.7099
	64.6646	21.3003	-15.0307	-4.23297	31.4454	-24.9241	21.5771	42.5108
	-66.453	16.8439	-23.223	5.2587	27.8042	-39.0931	-23.8274	9.30537
	31.039	4.92922	-0.22666	-19.6992	17.6719	-18.4634	18.5187	-8.70637
	-23.1378	-42.2408	-6.85586	12.9642	4.69366	22.0352	-14.6313	1.59679
	-64.4643	32.1508	35.3183	17.7014	22.0607	30.3113	-25.0584	-11.8343
	51.2944	65.4098	-43.1493	25.9883	-8.17849	-62.6001	-7.33963	-35.4075
	-73.1293	-6.20195	-15.6286	6.61446	-22.4835	-0.656301	4.75368	-8.95571
	44.2359	-21.9582	-6.62173	-11.5648	46.472	-5.2771	-12.6293	1.73052
	-26.3324	55.8849	-0.657044	-19.047	-6.89779	-48.4187	-19.534	-14.3741
	-30.314	-76.5609	-35.6891	-14.7115	-36.2337	66.869	-21.6946	-29.2175
	-16.0971	-47.7451	14.8768	20.4584	10.6186	38.9066	-22.5961	-14.9206
	-32.0906	-32.0159	16.8755	37.6521	-40.1068	-27.5292	-4.72762	-9.60623
	31.5589	1.9935	19.54	29.9978	-15.9085	-19.277	-4.20113	-17.0602
	9.02223	-48.7262	61.6331	-7.92349	-38.5653	-18.0339	-11.3585	-28.532
	50.2553	23.5844	-7.44138	-12.6636	5.74879	-7.18286	-4.36313	-14.7025
	85.4692	13.9726	-9.00854	26.2857	30.8891	57.0986	21.1716	19.6184
	-27.9779	-29.2356	6.86892	-24.5249	-28.0001	-48.1404	20.2606	32.1744
	-56.2143	-46.2602	-11.6691	3.86676	37.434	12.0967	21.0559	42.8913
	12.6552	41.4883	-12.3068	24.0975	35.0075	12.1855	12.6396	38.0675
	25.1073	-57.5234	-25.7171	-18.7166	18.8069	4.64727	4.6867	21.7741
	9.04988	16.578	-7.18933	-17.4964	-22.646	-2.63654	0.528418	10.0724
	11.3503	10.8794	-12.6368	-6.14607	47.7408	9.92391	-29.3968	-35.1538
	6.14757	-34.9497	15.5451	-21.5947	-29.0019	11.8166	-18.5502	-28.1885
	5.39638	31.8216	15.1514	12.0876	27.4898	38.0519	6.81723	1.8561
	-23.2571	21.7261	27.2475	12.4125	46.3831	8.84667	21.7079	41.4667
	1.60936	0.0769799	-22.9213	-30.0935	5.82675	-26.6221	29.4607	38.334
	4.81525	-47.6685	1.64035	-6.57472	-11.7143	62.1268	0.204824	8.09652
	-12.1749	9.88949	-37.1977	-17.737	-36.7333	0.758994	-4.70354	14.5928
	-44.994	-37.9438	-17.0855	27.6082	-9.73803	-38.9708	-8.16822	-20.4549
	15.3939	23.32	-31.8616	-8.6277	-63.7074	-43.0932	8.71031	-20.8185
	17.7858	30.2131	45.3293	-11.9141	-52.8708	21.9977	0.527381	5.58037
	-34.1397	-16.6051	-34.5557	-14.1681	-21.0162	-75.8439	22.2114	24.922
	12.0884	62.2602	-11.2789	-10.4625	24.6039	-12.3258	-2.16451	-14.9567
	29.9842	-2.04976	36.4072	-38.8517	-26.6852	-5.42191	-1.33542	-49.2761
	-45.329	60.1425	21.3979	26.1893	39.7155	-5.39597	-30.1337	-6.87068
	16.8449	-9.16694	-17.196	32.6545	29.846	-6.93319	2.44292	14.9061
	-23.9102	-65.981	9.1319	4.36225	7.76252	23.4892	-29.7525	-35.7104
	3.8559	5.47794	-28.3739	-49.3213	-61.743	-11.8993	-15.1387	-29.5305
	-27.5007	-9.25409	30.9089	-4.59529	4.40835	36.8753	-12.243	-16.0866
	-36.1021	28.5121	-21.1349	-12.3556	38.5927	21.0828	15.3097	-2.08994
	31.076	9.25743	16.6672	5.3371	-0.357984	44.9222	7.85741	26.295
	-15.2011	-9.44393	5.9428	15.9299	-36.5137	13.9184	-2.22099	-7.08812
	-30.9481	21.0433	8.34952	12.4558	68.3774	61.8203	-11.6347	-35.3234
	8.23037	-42.391	25.2513	22.4555	31.5396	-1.44625	44.947	39.6047
	48.9621	-24.3644	28.2583	18.6504	-47.3084	-66.1494	30.1865	47.2989
	16.5796	4.39966	-10.5306	-19.6125	-69.4072	-13.4215	-2.73389	5.84235
	-5.15316	34.5968	-15.3306	-19.1278	7.19545	18.8484	10.7647	-33.3121
	-57.5846	5.03772	33.6101	31.7234	-12.6868	-3.90425	-25.4893	-22.0682
	-14.3802	5.93161	-10.5781	-5.17993	12.0808	-19.176	4.71417	-8.71427
	-12.0614	5.71982	-14.6785	24.8821	49.5921	84.8332	9.20184	23.9503
	16.3309	-38.6385	-12.8675	-4.99816	0.358648	0.165611	15.1678	15.8588
	-36.6318	24.1536	-48.4474	-47.6615	-28.8888	-25.0193	23.7224	-5.26082
	18.9506	-0.779483	-2.18557	39.2405	12.7067	-39.0859	0.621554	8.95088
	28.3008	41.5835	34.0187	19.3723	-95.7235	-53.2784	-9.41082	-4.8104
	18.2986	44.5821	15.9409	3.54022	-3.69953	13.5098	-6.37898	-9.85531
	24.8657	-7.38306	30.4738	-15.9431	16.5923	28.847	-5.00454	16.1849
	-12.8691	-48.855	11.6595	-4.67053	-16.5421	-17.7653	5.85061	-1.38789
	-36.9068	-39.9803	0.17097	-18.6413	37.6887	7.53425	-3.78024	4.19734
	-9.38841	-5.35843	-48.7233	32.912	58.8568	-2.08753	-6.1384	8.10344
	-62.1023	27.0161	-4.11473	12.0238	-5.28082	-53.8283	-2.87083	14.7478
	61.6593	-61.498	38.6434	-11.573	-46.2493	40.729	-31.1177	-3.21854
	-31.534	44.3829	-15.1372	24.7417	70.6143	-0.151563	-28.9366	-12.7259
	36.7626	-60.3205	-7.20294	-17.8747	-24.0553	30.072	-12.8887	-26.4312
	-42.6757	-20.1481	-32.8517	-4.27105	-37.6527	-67.0621	-26.5393	-40.9511
	-0.666257	-5.9587	-17.5814	4.36663	-10.7088	-5.54513	24.8418	-9.37725
	55.3645	17.118	20.3805	23.9463	1.32333	13.9139	24.9886	27.4947
	49.4596	24.1818	6.90933	51.325	61.4992	-60.6238	5.42783	43.8202
	-47.3204	9.91859	6.12119	25.4103	61.9937	36.4365	-5.50504	2.44174
	-37.0183	-12.713	21.8644	19.6331	17.0181	-0.750024	-3.93456	15.7267
	42.7641	-19.54	9.04082	-4.03281	-56.5386	24.5823	10.7581	-20.837
	-17.7884	21.0712	6.62026	33.5155	-2.18951	-41.0279	-15.9437	15.3032
	-24.9178	-0.834695	9.24781	-10.87	34.3558	136.714	19.271	32.3406
	-24.4852	9.68621	49.0007	48.4476	-8.32356	21.5413	23.0684	28.0814
	41.1318	14.9393	2.04487	-10.1169	-66.7768	-12.884	-14.8863	5.07517
	1.69912	-23.1097	-68.545	-23.643	-6.60692	-26.3323	5.21435	-29.2265
	36.5091	-17.941	-31.7603	-36.8417	-16.6387	-33.465	5.05297	-17.1037
	26.4515	41.2954	8.46142	19.7923	2.94263	-34.1049	-17.5131	7.55511
	10.3586	34.82	2.02824	-38.1119	-11.7855	-22.2894	7.25263	8.70156
	20.8145	28.3079	-46.9349	11.2393	36.8095	33.2543	-13.6735	-26.59
	-3.12538	-20.0731	0.965567	-47.601	-25.9828	67.7821	-26.3462	-7.92212
	-15.6436	-27.8108	-16.1158	-8.79352	2.07797	59.546	-2.02593	8.97556
	-24.8593	-21.8127	-0.633295	-33.171	-3.54948	-65.9668	16.8826	-5.1295
	20.0766	16.5346	-31.2077	-29.7048	-25.0315	28.8325	9.80691	-12.4453
	-69.8358	-17.7217	-15.5169	-25.7084	-57.8591	-59.9158	8.3407	-17.8265
	8.15645	-45.1736	15.2822	-32.8073	0.538249	13.5081	-0.252039	0.880852
	-11.3715	13.4403	24.8211	10.4283	-11.9235	-3.92277	22.4422	10.604
	17.1209	40.4066	24.2548	20.8516	-15.6768	2.74698	-16.2053	17.4628
	-17.6582	8.34886	43.0675	-24.9688	-34.625	19.6863	1.79055	-8.6361
	-24.4378	38.4331	-33.7812	14.7951	12.6976	-57.3377	-29.8735	-21.0426
	-4.85856	-6.05732	-6.61822	30.9595	44.1089	16.4544	5.35448	-20.3058
	13.4011	-2.96799	29.3449	-3.39482	49.7918	-7.99182	13.9937	15.4237
	-11.6008	26.0126	-1.2502	-21.6803	-1.70187	3.92354	24.1521	9.52917
	16.2209	3.63718	33.238	46.2869	4.98458	-60.5137	4.88536	5.79394
	-98.8024	52.2047	6.25619	-7.2937	-42.2905	-25.1449	-28.0084	-20.4837
	-6.78578	-1.45619	8.60001	18.8187	8.36711	47.8603	5.77398	-11.5052
	43.0401	-12.1017	-17.0894	28.3563	40.1495	-28.8881	-0.764556	29.6223
	36.2833	82.1263	17.548	-48.9115	-4.30713	23.0157	11.1121	12.5175
	49.8431	-59.9156	16.4506	3.65374	52.4953	42.4858	31.7323	34.0461
	17.4901	-11.8047	6.96615	-17.3578	-11.4944	-42.0735	21.9711	8.59924
	55.3925	13.0959	26.2266	-33.4139	18.5536	33.0232	-26.9359	-2.80048
	-46.2973	-8.68915	17.8112	4.98773	-12.7973	97.4227	-19.1575	-22.0416
	3.8417	-2.95836	20.4977	50.9391	26.9913	5.81333	-4.06854	5.87023
	-19.5012	30.643	-37.0454	8.24277	-45.1267	-117.482	15.5265	32.8602
	22.7122	12.4021	25.5513	24.0176	4.74459	-17.3759	-2.257	-17.3854
	-51.8359	-15.4598	-14.6809	4.30307	-2.27975	13.4272	-21.8252	-32.3249
	-38.1911	27.8434	-18.8995	-19.4918	11.1971	-11.1365	-6.07348	-15.5225
	77.5986	-10.4249	-39.9617	39.4741	26.1683	49.7346	-36.4129	-41.9005
	4.93804	-81.6629	-5.4665	-10.8567	-16.0042	-4.94237	-19.1034	-15.0028
	-28.7057	1.30298	-0.521896	28.5771	2.16422	3.32254	-13.5019	-9.90913
	5.79131	-9.53074	52.7154	13.992	-34.6176	12.9561	29.5229	21.8149
	22.8228	-18.7488	8.244	-4.30698	7.18682	2.68747	-4.50119	26.3099
	35.3462	19.19	-0.0308507	-4.74106	17.5128	20.5286	6.87938	10.6991
	15.4066	-14.5672	-3.43844	-22.3472	-12.7668	-26.1925	-3.37925	3.6426
	38.3456	-51.447	-8.94587	-22.6647	-25.715	-63.9897	30.4879	16.4934
	33.8042	64.0715	25.2852	-28.2126	94.9046	63.5398	40.6572	58.2005
	-38.9347	18.8211	-41.9936	7.5291	41.408	-4.09976	13.1476	32.4948
	-36.2215	4.59457	-17.878	46.558	-2.07821	18.9911	-16.5268	-15.626
	-44.2049	40.1534	-19.0122	-11.4176	-12.5855	4.72242	-17.7337	-0.70457
	-30.8322	-41.1414	-38.913	-23.7517	29.731	45.4661	-4.91009	8.66527
	-16.5182	-27.2551	11.1981	18.9942	43.1104	-20.4483	-4.49483	29.743
	-4.69181	-37.4536	19.0304	-19.2836	-34.8258	-12.7235	1.83065	7.07991
	-16.2299	34.3285	15.3921	18.6455	22.436	-13.441	-3.48131	-19.29
	-0.0288454	-41.5778	-21.9459	-38.3505	-111.849	34.341	0.249369	-11.667
	-33.4785	0.785098	-17.9824	9.01117	9.8539	-52.8234	-2.79713	-11.5647
	69.5941	9.16106	-1.92238	2.83928	7.45428	24.6706	-1.37548	-21.4423
	-31.7537	-14.4495	27.6048	33.5635	7.88495	12.988	-0.557716	-4.10851
	-15.4976	8.63368	21.575	7.55776	-80.1888	-5.95687	-3.98989	-10.9673
	14.5853	-31.3157	-4.65653	-12.8704	-41.0399	-47.3784	6.65875	-15.8415
	-16.1083	13.5238	-18.6275	-25.4668	-24.1481	-21.7851	3.1897	9.32647
	-69.8219	-51.3846	-15.2374	4.3883	-55.7437	-65.0533	-8.42366	-23.4504
	21.6136	-13.7943	10.4782	5.09881	9.01796	0.52227	-11.7074	-16.163
	39.0866	63.913	4.57378	5.89841	27.9655	46.4341	33.7645	17.7187
	61.9738	-15.3673	20.5114	-4.64363	-0.265578	50.2737	22.8969	40.1399
	-28.2241	-37.1376	19.9657	-18.0584	-4.74854	-15.8139	-2.18336	-10.6211
	-2.98853	-7.50095	-3.18754	-12.381	-19.0068	3.47842	-39.3996	-45.9045
	-77.0677	-46.0548	3.31081	-22.4753	-47.7074	2.3881	-30.9436	-58.035
	-56.9872	-39.0416	-9.73575	-19.043	0.958293	6.79582	17.3046	-8.261
	123.99	60.8469	-0.363102	3.81109	-27.8928	32.504	35.0799	15.0161
	8.12955	-14.0939	-30.9087	-31.9172	-92.4456	-122.649	2.1404	5.29316
	45.9039	24.6365	-2.87354	18.6001	51.5781	1.04792	-20.9989	-37.1456
	-0.968258	4.12785	17.8667	14.1011	23.1106	38.7735	6.36615	-6.71047
	72.0861	21.8667	-3.01721	10.3808	-37.1921	-8.20175	29.1751	26.8696
	53.9734	37.1416	-4.12693	-30.4363	-21.9697	-42.8949	12.6287	32.2302
	-38.3973	-55.7486	24.2296	11.3074	18.5104	18.5641	-25.9777	-35.2581
	-18.5794	-16.4058	-3.46857	23.547	31.3981	29.0632	-10.3125	0.900494
	-66.1901	15.5418	5.28205	-33.5614	18.4358	53.5884	7.3524	-2.12268
	-36.0921	49.5278	-17.1328	-40.7308	34.4249	23.8705	14.7813	9.75288
	55.8571	65.3383	-31.1824	27.2848	-103.017	-117.225	15.4281	-4.50836
	-1.28119	-90.1176	9.04176	-3.44047	152.966	137.437	18.0172	24.3017
	32.0286	92.9525	35.8714	-36.0341	75.4149	-54.3593	57.6356	87.3459
	-0.728065	51.0041	3.00739	30.8595	27.4596	-6.07028	-16.0394	52.106
	1.25055	13.1582	-7.74788	-16.579	29.6802	10.5075	-16.3775	10.4114
	25.8718	24.1494	28.387	26.0949	0.11367	85.9324	1.20743	-28.8969
	-2.31675	29.7114	-54.3607	38.603	-25.3572	-32.5749	3.90955	6.99728
	23.8551	-26.2817	-30.9601	12.2685	11.1987	-27.5938	-10.3796	21.7578
	25.8413	-10.1864	14.1653	-4.74135	0.544263	52.6945	-38.049	-32.4545
	17.1431	47.0034	-20.1018	-23.037	-27.9555	-20.1162	-43.0615	-44.9288
	14.0654	13.4375	8.80632	-12.1646	-15.1123	8.62419	7.05971	-2.3907
	32.5978	-33.9297	41.6518	9.68566	41.6428	3.82014	18.0967	32.2581
	-12.751	11.4344	20.1838	12.7624	-6.03883	8.0586	26.7499	23.6515
	-47.1952	-22.3165	-38.7994	-21.5157	7.80137	-29.1339	-17.0396	-14.5034

## Sheet: C2
	Fig 3A: Left LGN	Fig 3A: Right LGN	Fig 3B: Left Pulv	Fig 3B: Right Pulv	Fig 3C: LSC	Fig 3C: RSC	Right V5	Left V5
395 data points	41.9132	22.0562	8.2977	10.4292	-39.1761	-3.56386	24.9164	31.3483
790	-39.0994	-32.9345	18.3611	-3.2564	18.159	34.0218	15.014	-0.731288
13.1667	-59.2196	30.5728	-19.1329	-0.715369	3.97852	-4.79766	-26.0747	-16.3693
395 vols	-10.0635	-14.415	-18.6862	-16.9871	0.202204	-64.1177	-45.2073	-35.4184
	21.6542	16.2926	-1.52256	2.71013	100.887	103.441	18.9762	4.5517
	49.4757	-14.9455	-16.8273	24.6636	-28.0638	-63.5459	39.2718	21.9872
	-11.0226	26.9225	58.7077	-20.7129	-13.8719	-34.9052	6.25573	3.66208
	20.0573	-8.51324	-40.1668	24.8779	1.16743	-2.6767	38.7313	40.9462
	-10.7578	19.3248	-2.55214	-31.4729	-0.556652	3.4907	-7.51842	-31.0668
	-2.95183	-80.5567	-13.1526	-15.9323	29.4214	99.6404	-20.4102	-23.0517
	-56.533	-24.7588	-13.3629	-20.6503	-10.4949	23.3243	-47.0729	-7.71768
	51.3209	29.3865	17.5082	-40.6542	40.7116	70.961	44.0411	26.3806
	31.2916	50.6111	27.5817	5.42318	58.3582	93.1896	12.3704	35.5723
	-16.3759	-10.9562	18.6779	-45.1313	1.10521	80.6076	21.9072	10.237
	-11.8837	2.15106	31.538	-34.7689	-23.5249	-36.9263	-12.0045	1.10342
	-3.00295	-48.2792	12.9832	-3.76338	-31.0048	-49.1844	-16.9752	-10.9679
	-40.5275	-21.025	-18.895	12.8975	7.53396	-78.3084	-43.4135	-22.5675
	50.4921	28.253	2.23953	31.7905	34.6101	91.1614	23.3599	5.19476
	-50.812	-38.963	3.62884	38.4872	5.32274	57.3778	-30.8365	-23.4809
	-9.43487	-19.9857	-48.4121	30.7255	-38.9171	-52.9347	2.7577	-0.365248
	-19.9035	20.3816	-15.9005	-29.511	-32.5398	-4.22131	-14.9105	-6.71581
	-3.39651	15.438	10.3169	-29.2148	-36.055	-18.1322	-7.37804	-23.9404
	-18.3297	-1.95611	-41.7097	-16.346	71.8044	65.3506	8.49187	-11.4229
	-43.4673	-7.91607	-5.07126	45.1977	56.2175	9.20119	-12.406	-1.26142
	23.7303	-35.269	37.1139	-38.8205	-11.857	-64.888	15.6265	6.19098
	-14.6757	-15.613	5.51478	14.5248	8.4936	-35.5233	-9.99236	-1.36112
	-11.4283	-28.1724	-0.227787	-23.7359	10.2789	-35.9861	-30.7719	-13.2407
	26.5068	79.8536	-0.279107	27.8958	-107.147	-110.627	9.80554	7.84128
	0.285695	46.0188	-22.7074	41.8539	73.4696	2.22975	6.2443	-22.4764
	27.6888	32.9587	11.8969	-17.8651	-115.533	-78.7371	-23.9185	-1.23444
	18.8852	-23.0209	-12.5373	-13.3186	-91.8576	-6.41974	-37.7288	-22.9789
	17.5856	32.0402	-32.3999	-22.543	-18.6368	71.6135	-14.1032	-1.37923
	10.3166	23.7296	0.488768	22.8355	41.9441	58.6704	9.65753	26.8559
	-27.8544	-20.0758	27.8534	-0.910353	13.9748	-69.1687	58.0279	54.1543
	7.3632	-22.8352	26.1647	-12.2643	14.2981	-51.928	-16.4004	7.52818
	-23.7813	-32.8501	-4.2496	-18.9675	95.5859	80.0628	0.620182	-3.30517
	-26.7635	-25.1033	0.491177	6.78714	30.7287	36.5655	9.65977	0.31399
	-27.9721	4.47197	-11.0135	25.4337	24.8157	-6.92021	5.98685	12.2772
	2.92483	25.47	25.0457	22.139	-34.8632	-35.7685	-2.56773	-3.53456
	-3.07522	32.9148	-20.5379	-19.4943	22.4043	-9.21042	8.18178	-1.16543
	16.4231	-13.6418	-5.58356	-28.9146	92.5013	53.3776	6.13948	7.78019
	-16.8631	-4.84418	-22.3136	53.0064	17.7742	-26.1308	1.39219	-0.498677
	27.4822	-37.4168	19.8586	54.3209	-51.5592	-37.232	9.02348	-23.87
	-17.9	6.98833	-8.03015	7.46566	6.01834	-8.8588	-28.651	-26.9636
	57.4748	5.59651	-6.65856	-58.3781	-13.4885	48.8459	-10.1706	-23.8137
	-23.1833	1.92435	19.0239	15.5124	25.593	12.6267	14.4678	12.1062
	-32.954	-2.56082	25.5333	52.8421	-47.8369	-74.1271	34.7499	11.8946
	-9.32344	-12.3468	45.5394	-58.5407	-44.8428	13.0247	-8.93873	3.48622
	18.4966	-36.0525	-20.658	-40.1571	20.0081	4.04524	9.71536	4.25215
	-31.0327	-13.5581	-33.4004	-7.54305	40.5983	95.23	31.9857	-2.31108
	17.5212	104.124	6.44346	22.0833	-13.4604	-25.8676	28.9015	18.0388
	47.122	68.2957	-3.21622	77.3713	62.329	29.2327	29.108	39.5996
	34.3888	30.2108	36.0542	5.58528	-54.8409	-49.7265	12.5912	18.3357
	-32.0953	-55.231	-4.87992	-5.42308	-44.85	8.36454	-23.8517	-22.2959
	-30.4622	-49.6691	-14.3379	2.11127	-47.1498	9.48688	-43.0264	-16.4568
	-27.5698	4.96215	-14.7221	-4.20091	-3.11368	11.6832	0.323949	-14.3555
	-7.59118	-16.5258	-1.50939	-25.6912	34.5525	-10.3016	40.0337	20.42
	82.648	-7.43399	9.94212	25.3861	29.9977	-33.8267	4.60263	31.0686
	-1.70927	-20.9812	1.32491	-52.707	53.8396	56.222	16.6159	-8.72965
	1.01565	18.7816	4.85327	26.4961	47.291	30.19	19.4939	-4.99011
	20.507	56.6617	3.33912	-49.7531	-19.415	79.4784	-32.5948	-16.0001
	-36.9992	12.8128	13.8344	-12.3794	-20.4562	-28.5305	-19.2483	4.62203
	20.0246	-12.8344	-26.1727	-33.9321	-2.71665	-33.8673	4.78455	17.5986
	-4.99489	21.8276	31.095	29.3771	-2.11538	15.0146	46.797	14.0689
	7.34034	37.3124	-14.6056	21.5771	4.0988	-35.2455	32.0838	29.0261
	11.726	-22.2181	-10.5255	-43.5098	25.5915	-6.6577	16.0671	2.91891
	11.9759	-46.5658	7.32157	6.09243	11.3946	89.8753	6.62851	5.83755
	-11.1166	-44.4931	-17.2788	54.4736	32.3988	76.0602	-47.1582	-26.4402
	-34.3719	-30.759	24.2584	1.55448	-40.7224	4.77444	-13.3614	-17.7392
	-13.439	-36.535	-31.8543	7.09541	-43.7429	-59.9347	-57.2396	-20.5356
	-71.9196	-31.9219	-49.7688	-29.92	-9.90772	-68.5495	-58.2449	-11.3717
	0.054782	0.905024	-10.7864	4.92622	-30.9389	-29.961	-54.0852	-37.3621
	-7.54754	-3.95807	7.35039	-11.7447	-8.97414	44.5552	-19.9252	-1.5697
	34.5771	10.7391	38.6357	47.0526	2.1666	-21.2394	20.0647	5.24228
	37.8627	9.71375	-31.6426	-0.591541	-46.488	-47.5247	-20.8596	-1.58695
	5.12793	-3.74567	45.0419	-38.0352	-94.5054	-93.6064	18.8243	-1.57117
	-15.0986	31.4173	17.4669	13.9552	77.5623	51.3941	37.8856	12.2966
	11.1074	23.6897	-4.29991	-19.86	-21.7548	-79.1425	52.7719	45.2448
	-76.8348	-20.4093	13.4333	27.308	-4.03704	-51.0293	14.6247	-4.5445
	-0.814226	49.1801	-28.8731	26.8831	11.0254	9.67438	12.1842	8.43929
	-36.6285	46.642	5.10991	26.3731	-38.4824	59.7158	13.2861	35.6311
	45.7959	24.8025	2.4135	-53.0066	98.2567	-8.30511	2.19243	7.52905
	0.86825	-7.56425	46.6577	-11.9953	17.3116	67.644	-19.8976	-6.27994
	39.2866	35.8507	-41.1932	59.7453	-41.7412	-75.7073	-15.9255	4.82407
	-5.89706	-40.9138	-17.5138	-45.7264	-57.3519	1.61696	-19.8105	-33.4507
	31.7493	-14.2384	-37.4864	12.3558	61.3616	5.14274	-3.80372	-2.79081
	-8.83433	12.1665	2.07155	-12.7422	-21.8989	39.81	-34.9452	-22.159
	37.8483	0.661625	-47.9922	1.69801	5.69507	-8.29092	11.4536	1.55744
	-43.3306	19.6042	27.4845	-13.8531	-77.9176	-40.1771	10.7696	-2.90701
	-7.46006	-26.4038	-0.899405	11.9345	-2.86674	-0.124235	1.83231	-9.30501
	-1.20439	-32.8711	20.5766	-31.8278	-12.1022	30.4615	-16.1242	-23.6559
	-18.0468	21.2311	35.2366	51.9701	55.0737	-11.368	-2.04295	-15.8855
	8.4053	-12.0842	55.1202	7.57485	-13.0109	3.80964	-23.1361	7.75384
	26.4918	-48.174	34.7139	1.14984	-33.9434	9.43261	9.6435	9.93189
	23.0432	36.1186	11.8141	-5.69108	92.2662	73.9545	-4.37222	21.9375
	-3.51606	23.6851	-18.8085	-18.3199	134.533	93.2628	18.3951	42.4802
	-2.62942	-19.0854	19.1205	3.77615	16.2984	-71.8814	29.4407	3.56591
	-2.4277	-70.5061	8.98636	11.8291	-25.7795	-43.8959	-38.2867	-10.4372
	-15.781	23.4571	-59.2206	-23.2341	39.5133	11.6908	12.2794	-19.636
	21.0151	-33.8117	-7.6237	-37.66	-84.9443	-13.2633	21.7689	-6.98216
	-16.1228	15.1407	-19.3405	3.3828	-64.4011	33.186	20.2701	-6.56034
	55.5104	-31.673	-1.67372	41.2857	37.2442	43.1416	36.9618	19.5974
	-19.1628	9.06688	9.40268	-1.52288	-63.0773	1.0169	49.4905	10.8146
	5.32104	28.5947	-0.617006	34.0806	142.036	-27.0844	11.8362	9.71823
	7.97483	71.4179	15.1396	33.0258	-20.7725	66.7053	10.6162	3.72177
	-2.98438	78.5233	35.7986	-3.12199	48.7589	0.487619	28.7091	26.2433
	-11.0818	47.212	18.99	-6.3311	14.8688	26.5352	-13.125	-4.94383
	19.367	-37.8385	-6.55468	18.5527	-15.0374	3.62148	-13.2881	-23.3941
	14.7047	28.2218	-19.3977	-77.625	-17.2919	17.2657	2.70622	-25.6351
	5.59357	9.14967	-18.5044	-32.1643	38.0975	77.5868	-19.4464	-13.3063
	-8.37505	20.7895	38.8869	56.7691	35.1345	-19.8975	2.767	12.7926
	3.08196	-17.8836	52.798	13.6575	-52.7278	-99.9636	3.40324	8.68972
	9.28667	-53.1689	24.6924	10.4854	11.5058	-15.7832	5.76986	19.6585
	-24.9184	-29.3524	-5.25045	27.1183	-22.3872	-51.0679	-1.80231	2.04227
	-28.2259	9.75913	16.4202	-17.4551	-37.8068	10.0593	-11.1021	-12.969
	-42.4276	-29.0571	-4.01629	-36.8836	14.6526	3.06002	-51.8914	-16.8598
	26.9656	-15.4124	-27.6027	38.8171	-50.9617	-74.0923	-12.871	10.3312
	11.3658	-9.69498	-23.5519	-16.513	-100.579	17.7033	-26.6151	-50.1427
	-10.8299	-0.871076	-39.2683	30.3655	56.0611	96.8337	1.13332	-13.8054
	-8.48943	-30.0527	-24.467	8.83867	-29.8957	-47.537	-5.64325	3.84954
	19.6634	8.53089	2.26845	-0.637795	-38.4705	-45.2889	-10.0138	-5.95924
	-22.9883	1.97311	-27.1576	3.07372	-32.5659	12.1396	-30.2257	-13.7249
	-20.8547	9.8101	-14.3816	-43.9894	50.9264	47.0516	2.75046	4.77119
	-33.9745	-20.8285	-12.2451	26.6725	-17.186	-77.2771	41.6368	22.4826
	23.8086	22.7247	-26.3815	-0.973623	-33.4301	-57.405	77.0297	42.0881
	-4.01329	-18.7068	-10.0085	-13.8235	15.1469	-11.6192	7.85812	-3.6411
	41.9694	8.94872	18.7903	-10.4207	91.6415	137.467	0.448272	3.4149
	18.938	-3.6755	2.24143	36.3749	1.95035	-48.2396	-0.524718	-0.0645848
	11.6723	45.1432	-0.434284	-33.6525	-41.7208	-84.8077	12.0653	18.9926
	29.8987	9.87717	55.8125	-7.97913	56.487	72.9064	14.6336	17.2971
	39.4492	12.2733	21.9929	42.61	-19.1278	-37.8153	20.3265	29.6613
	51.748	31.6278	2.39232	5.70506	-25.7042	-59.1151	-33.6098	-3.39114
	28.4268	-1.57963	-12.2887	-21.0267	9.12841	32.2731	-18.4309	-23.5866
	15.1817	-44.3149	-9.21019	-23.4626	56.6133	27.0292	-51.4474	-9.10252
	-35.5781	15.4056	-16.8136	-40.632	27.4849	39.4275	-1.41294	4.24992
	-80.0929	15.5877	7.45009	-5.30679	7.2848	13.9957	-33.3059	-1.09191
	-1.9336	-4.94314	30.722	-1.24785	16.0036	12.9581	-2.09252	-15.3603
	-22.1913	-10.6945	-0.86555	9.97036	-5.51418	31.8765	-24.2191	-2.82003
	-23.7226	-42.4081	11.5738	10.5489	-16.9476	11.1748	-5.32208	13.3813
	6.79091	-25.2318	-0.440274	11.4073	35.6992	35.6806	15.0407	-0.0116564
	13.2824	66.0903	0.116658	42.827	5.72025	-27.0682	50.6508	15.2597
	-29.1955	-41.0381	-0.562304	-14.3546	-109.987	-97.7595	7.22137	16.1483
	-15.1106	-38.7286	6.27055	-43.9354	-16.2624	-44.6481	-22.0076	-13.6422
	7.15697	-14.6238	-12.3954	70.3203	-29.3292	31.2774	1.99231	-11.8767
	-21.6277	0.420544	-22.9295	37.914	7.64741	-31.6568	27.9668	-3.23691
	-39.6616	-32.1279	-0.363132	19.2154	-55.0545	30.9642	-43.7387	-16.1289
	-30.8385	-22.1206	-13.8397	-6.2245	14.5432	24.848	-4.15654	-15.7581
	-38.7368	18.0898	-15.8346	-4.38357	-60.5559	35.3809	-6.54535	-22.6457
	-23.2632	3.72867	27.9026	15.6513	26.575	-57.8959	-7.26147	-26.2144
	21.8815	-27.5721	6.10517	-35.4694	50.0311	15.0714	-12.5361	7.03942
	17.3474	-4.33012	-30.5548	-70.1778	67.204	49.9144	26.5142	13.2451
	39.361	64.6616	8.17432	-24.1213	38.5238	57.1364	2.46183	7.34456
	-13.1418	-32.4973	3.82967	3.68461	-62.6533	-68.2711	10.3207	-8.00256
	-36.7599	-20.7211	-2.23593	-5.29736	-72.8767	-112.757	23.6206	1.22628
	5.82487	-41.0692	23.2426	15.3607	-24.9636	15.4562	-11.5152	0.443915
	42.7235	22.6312	20.9644	16.6046	-20.3545	110.356	11.4624	4.65854
	5.34791	-20.3909	7.04827	-12.2815	-23.7475	-13.6207	27.9983	15.4124
	13.799	58.0413	-2.49913	-32.6437	-19.3335	-15.8062	6.1017	13.1106
	0.419992	-34.755	17.3013	55.5157	12.5792	32.9941	-33.286	2.22172
	33.374	47.5524	21.9754	-4.16113	0.960747	60.8227	-0.861893	8.13928
	7.74739	-6.30801	8.66884	-2.47015	60.4743	29.2574	29.8526	35.8835
	-2.31571	-1.35126	39.3112	22.8274	107.022	35.6767	10.5175	34.0608
	-1.52381	29.7587	13.2656	61.2958	-9.72125	-58.4042	6.25745	6.01816
	16.5086	-1.10716	-5.25018	-41.8571	1.32767	-24.4157	-58.9121	-34.1309
	-43.7601	-15.6457	-32.4717	-8.43723	46.1337	114.739	-52.7596	-44.2271
	60.0381	-20.2253	-64.7863	6.86936	57.401	-14.1423	-44.2941	-24.7058
	27.2332	12.2681	36.5101	5.00938	6.73048	-1.76036	12.82	31.5783
	21.3497	63.8409	7.84241	28.9758	-43.4419	-83.3408	105.13	64.2453
	8.95755	-13.4575	11.9491	3.46585	-50.7009	-82.0703	13.7313	13.6494
	-37.3614	-10.7699	-15.0131	-56.0901	-7.5506	29.6831	-44.9379	-21.8696
	18.6017	-30.3537	-53.3629	-32.4758	-48.706	14.73	-12.6597	-15.372
	11.8016	-35.7256	-2.12375	-40.7655	-57.898	-65.2571	-35.224	-41.4832
	-18.6229	49.3777	9.92542	-18.9816	97.4888	95.2164	0.494848	-34.0428
	-13.4027	-20.6784	-13.0522	-4.44508	-46.2835	-68.931	-0.848966	14.7948
	15.5702	27.0587	-43.5991	-19.7787	-49.2708	2.71387	2.33032	-12.6252
	-43.2266	-29.87	-11.5869	-0.26912	4.8413	-32.9453	-2.1494	4.56124
	-28.3196	-39.0983	47.7656	-19.4243	-44.3359	-34.3389	30.7917	18.3611
	32.1467	68.812	17.0409	50.8413	53.3055	114.594	29.0179	32.1259
	46.1697	56.4445	-82.5326	17.26	-30.3256	-26.1246	40.0641	30.6184
	14.695	-54.8491	25.3642	11.9612	11.5043	29.7657	-12.7679	-34.3154
	-32.7188	-18.4103	-46.1432	19.6473	72.4993	-28.6472	-32.1294	-17.4607
	-10.1418	-26.239	-11.2964	-8.18567	-58.2532	-85.6785	-43.8973	-37.8374
	2.53987	3.52694	11.1739	8.03504	-45.9334	-56.0103	-32.7663	-20.7452
	-9.27549	-52.3649	-11.7131	-35.5397	-66.2188	-80.08	-7.02834	6.0023
	-3.07235	10.0799	-3.08307	9.40182	4.93054	-33.6642	22.6532	10.6312
	-14.9504	16.8004	29.1362	-0.15844	-51.3572	-36.597	15.0095	-5.0408
	-8.00376	43.6168	22.4739	-32.3796	56.3589	1.41326	15.224	18.0776
	43.1032	7.19218	11.2301	6.06833	-51.9649	-59.087	19.2536	-4.44022
	14.8354	29.6142	30.7783	26.4815	31.6341	32.3644	37.1181	7.77703
	3.41529	-19.2431	29.9204	26.5523	18.016	51.6234	3.63122	33.2779
	-15.0635	45.0511	-6.04178	0.412426	45.4877	108.405	3.25058	-7.319
	-1.6187	-29.0382	13.234	35.1939	3.50638	-12.1224	-39.7015	-3.14116
	-16.5613	-34.5275	12.3289	-58.0904	-3.22425	67.7116	-10.4764	-5.98041
	-22.5114	2.55878	26.8488	-12.3474	52.6597	107.727	-0.779323	3.82965
	-28.6027	-18.9999	6.57039	-30.6071	-10.2018	-9.72487	-2.0886	20.6823
	-10.708	-25.1155	-4.72472	-19.1211	-25.2855	-20.8205	-5.73123	-8.06654
	-12.8305	-38.1557	-0.701809	26.911	30.2712	10.9687	-13.3748	-39.3329
	35.464	38.9072	-10.7361	15.8367	126.975	-74.6371	-17.5288	25.2891
	51.3677	55.1564	19.7074	16.0257	-14.5059	35.0352	23.7003	8.02945
	5.31133	61.1709	8.97811	35.45	-29.0177	-18.6694	38.3631	42.9361
	-30.5805	-18.8062	28.2044	-3.00793	-16.3372	-18.0089	-18.3377	-7.26967
	4.35231	-65.5192	-18.1276	14.7713	68.457	61.9831	-31.3056	-4.71607
	18.7783	41.8803	-16.9319	-6.18174	37.1568	-111.518	-4.23692	-11.5042
	-19.3679	59.3047	11.6148	11.8406	-26.3059	95.2352	-15.092	-9.37481
	14.8276	-25.161	24.0838	21.7183	45.1182	-72.5775	20.068	5.97868
	5.41088	8.32883	9.54027	-11.9842	-23.1644	10.5886	-26.8575	-0.480723
	-4.66353	-31.8083	9.89824	-33.2711	-8.48108	111.888	-4.73948	-8.45662
	-34.7436	-53.8006	-27.9046	-29.3748	-81.9706	-74.0082	-5.77315	0.363301
	26.2471	-25.3171	-18.5933	-22.9044	-76.5984	11.0426	-38.6688	-24.52
	37.788	-55.2753	6.33246	53.3544	59.8092	85.0078	2.66863	-13.2391
	1.90613	-22.9718	-3.64824	21.0845	-68.6349	-51.5719	38.0784	58.2835
	37.2759	33.9414	6.18166	17.3367	133.435	2.59718	77.5741	15.5739
	11.2326	60.8473	43.6421	26.6135	11.4361	71.5791	49.8669	42.5536
	30.9291	56.6262	7.06557	-24.444	-86.3127	-99.8923	-6.33874	-17.379
	-42.7757	44.7113	-27.8085	-33.7749	-41.1124	17.0632	-69.7943	-47.4385
	29.3258	19.9092	-46.4679	1.26513	10.4546	-32.2335	-18.6551	-22.2139
	-33.3437	-33.1656	35.1416	-0.521236	-65.5225	-18.9907	-31.556	-23.274
	-15.5554	-55.1023	-3.76983	4.63437	9.04944	-14.32	13.1451	-18.5328
	-39.3826	-37.113	-45.9971	2.56557	-82.3126	-43.2498	-15.5098	-27.18
	-11.3338	-53.9341	-17.5141	-8.90295	66.5911	86.0093	-33.2512	-24.5972
	-60.2007	3.65963	-49.6292	-29.542	0.525575	-25.7955	-14.7864	-14.4439
	-62.3885	52.0482	9.12514	1.27441	-73.7395	-18.6037	-15.7128	7.42176
	-8.55534	7.64194	-42.9676	17.8633	37.6477	-82.5933	19.9068	19.465
	1.03891	-28.9714	-60.0461	16.725	-18.577	-83.426	18.2763	0.434177
	43.4206	-26.1804	1.13781	29.2417	44.581	75.9069	-28.4651	-8.64771
	-7.40818	-27.275	43.3223	17.296	4.07758	-36.297	-12.5215	15.6413
	72.561	7.28776	7.01994	6.90353	-17.0736	-28.3925	24.9056	2.63459
	42.0634	-52.0808	32.3079	-1.51026	66.575	104.058	26.3401	22.4296
	12.0496	18.4794	-21.5338	-31.1477	-18.4399	65.8477	102.134	35.7417
	6.05665	41.73	5.45284	16.27	128.724	-8.61494	25.1431	39.9432
	17.6135	28.0881	44.1444	-7.75729	-46.5555	16.2831	28.4059	33.7359
	-43.0332	-13.3699	-23.7939	1.77627	50.7606	11.022	-24.3037	13.8701
	39.5414	47.656	34.2192	-8.21883	-57.9589	35.7557	-36.1398	-17.5915
	-0.0342512	50.839	-2.46419	-8.91811	50.1211	22.8536	29.4044	-8.10413
	13.5762	1.77654	-7.1886	5.32253	61.5642	22.0364	14.9212	17.8481
	12.6879	81.7275	18.2227	2.98233	-13.0396	37.7949	26.0641	4.32093
	5.91644	-23.7687	-11.0653	-25.2167	53.7432	86.5575	12.2191	-11.8121
	-61.3907	5.24253	6.28376	17.317	-9.96281	-131.828	4.74377	-1.66954
	-5.68761	-18.2035	-4.24408	-26.8293	-25.6699	-7.98648	-33.8538	-33.1188
	32.4082	47.2275	-2.98261	-1.13122	63.4954	-68.7081	-4.10194	16.2816
	27.0432	-12.0838	28.5527	13.853	-44.9021	-28.3032	1.51543	4.94531
	29.0735	-3.6118	5.38381	36.4462	65.2466	49.8205	2.57244	6.0316
	45.9999	-14.991	-6.90328	-11.7829	-62.7005	33.2339	11.9635	22.1058
	-58.9419	45.5671	41.4603	19.8311	13.3571	-58.7875	37.7736	27.6979
	25.7755	20.8695	-32.7765	10.27	-43.7725	27.7527	18.2747	10.6123
	3.28245	-51.7183	12.8709	2.15587	-55.5933	73.3129	-11.6896	4.83914
	-15.6918	-27.4038	21.3406	2.93267	35.6711	-37.1201	-30.3568	-15.5427
	4.92103	-22.5824	-50.517	-47.2245	-26.4333	-0.456757	-48.6118	-60.438
	-18.4071	11.7348	-12.745	-43.1834	-30.7943	-19.8993	-55.7275	-35.535
	-48.5336	-66.866	-12.6756	-28.9089	-13.1298	-39.4403	-25.9724	-6.00327
	-70.2754	22.1326	11.9312	5.52791	-36.3708	8.72561	30.0994	31.5574
	-6.25897	36.7015	30.9245	-14.7876	34.3009	14.7165	34.8193	43.5368
	-18.0325	38.781	-26.7617	25.6742	-58.7811	-26.7307	3.67785	20.8899
	3.11228	-1.24698	-2.21131	18.0866	16.9928	3.05385	4.84025	0.656864
	-11.8196	-50.5022	10.5645	-8.16789	-54.5365	11.5734	-22.6667	-11.8899
	-6.59535	35.3388	6.28039	13.4036	71.843	-78.1569	-16.5503	10.6787
	22.2288	-18.0829	46.8221	6.53773	20.1231	17.7294	-36.9558	-21.5299
	34.8069	19.5679	1.47838	31.5573	-0.759179	-41.1065	-23.1871	-4.39944
	-11.4254	-17.3729	9.1666	-16.594	-40.2909	-2.21916	-18.7902	-22.403
	-41.4348	3.29574	-6.54034	-21.6439	3.43387	-27.2817	18.9149	-1.36783
	28.3266	15.18	-8.94176	4.17281	-19.8041	64.2348	-4.70854	2.63079
	-30.985	-44.6418	24.3072	-3.44856	72.9082	85.0009	9.57913	-9.09429
	-0.676192	1.07015	-32.9157	10.5269	-61.1261	83.9218	25.5031	-12.8141
	2.94426	-21.5208	-0.761736	-52.5929	65.4143	111.046	24.3511	4.14142
	35.993	25.2404	-31.0872	-14.8075	-13.5928	-86.2235	43.6126	2.00706
	-32.4207	-16.9802	1.94671	37.6914	2.49281	26.1705	12.0182	2.08346
	12.4031	-0.902634	2.8377	6.24491	13.9509	42.3552	42.3416	31.9414
	17.7101	14.0135	32.7962	33.7459	20.1955	-76.7068	33.3067	11.3355
	27.5757	7.57046	9.14983	73.6384	-5.6919	2.59515	-6.1174	-4.91675
	-2.72356	53.2183	-8.85846	-6.47278	4.52749	-39.5492	-33.4665	-28.0205
	18.2945	-46.0505	-25.7222	33.0352	-102.863	-86.9158	-75.368	-45.9511
	-90.567	-14.6988	-2.37978	28.3523	-48.6634	4.89805	-45.0628	-32.6294
	31.5934	-3.82597	-60.4012	-6.07887	-20.0688	70.7581	-31.4955	-40.0723
	26.0615	9.88374	7.34517	-36.0412	52.6103	42.6643	5.71486	-3.84943
	8.55174	2.65025	-15.7598	-8.17779	-3.75669	-77.5444	28.0717	25.9327
	-21.3642	-50.1767	14.9409	1.08315	-52.4011	-26.76	45.9496	18.7911
	-16.9309	7.38927	14.1803	-30.741	33.8755	-61.0928	11.1253	13.5518
	-19.5867	26.3381	-42.0815	14.4681	18.3892	-143.381	-10.4095	3.48634
	4.30513	-71.7187	21.6892	-41.6666	0.0767876	75.1721	-18.254	-5.70376
	4.25281	-17.831	46.6868	57.4261	32.614	-67.5808	10.8572	24.2755
	61.5995	-34.8347	-20.2213	29.1728	-53.7908	9.52695	-14.2227	4.29156
	22.4729	27.2494	14.8792	37.2245	113.436	118.774	22.1024	28.8599
	-5.43185	-49.2087	22.3989	-11.2676	12.4718	-22.5135	-19.3449	10.0182
	-16.2148	-16.1153	-5.39919	-23.224	-62.4347	1.21661	-27.3506	-22.917
	23.9555	-18.5128	-5.98336	1.01522	8.84898	26.6713	-38.0277	-7.64952
	-9.49218	26.1786	20.1896	-39.2444	-20.9157	51.3669	36.4602	23.6019
	-0.814235	36.5667	9.08674	0.119205	103.734	-31.1126	45.9911	20.3645
	30.7809	27.17	21.1087	-19.6071	-88.5335	-13.8468	-3.99215	-12.4741
	-68.5141	-97.0644	-33.7256	-30.4047	10.7137	10.7211	-56.0331	-43.8706
	-31.9972	-64.6389	-22.2319	-9.32559	33.8698	32.8121	-14.5994	-24.3441
	50.5039	32.7425	-3.51754	-75.4427	-56.6311	-72.5457	-1.64702	-7.96944
	13.1474	-47.2125	27.5481	-6.61789	17.1351	60.9407	-21.5421	-3.32872
	-45.1871	65.2689	1.38957	-9.9876	14.9988	23.0615	22.1316	-1.55024
	-1.57818	14.5256	-24.3977	-1.35643	-64.8535	-44.9144	12.2897	16.7476
	-59.8284	-2.69169	-13.5699	-11.2169	38.7561	69.7722	28.1552	13.4423
	-32.1009	80.6965	47.6056	-65.8647	64.9225	-38.3381	4.08162	22.7075
	36.1266	6.28173	-11.3957	-9.69972	-43.9514	-106.146	-17.8429	12.526
	52.4849	-21.4328	15.1144	-9.6381	-28.7914	66.1043	-41.4037	-18.5988
	10.9403	-24.7614	-10.0823	-0.303298	-29.24	-10.3986	0.795764	-6.2669
	5.62117	45.0382	44.013	68.7593	63.9439	39.3858	33.4641	28.1485
	5.71303	38.4433	-28.8348	47.7472	18.2251	60.4103	55.2293	43.4081
	-6.91115	52.3412	-10.6549	45.1072	20.5461	91.2223	22.9703	17.617
	-0.477137	22.3871	-25.1064	-9.86156	-78.7751	-114.291	8.25176	21.2137
	-9.62228	-72.4529	16.0535	-5.43418	24.5208	65.5315	20.2811	23.0798
	3.34531	6.96779	-8.265	20.678	-10.3316	-38.3214	14.525	-8.83101
	-17.0781	-8.60783	-25.8834	-15.4881	-63.6048	-66.9561	-30.5676	-24.7618
	-1.29215	-28.5883	-12.2669	19.4242	-23.5368	-94.6996	-40.8267	-12.9097
	-11.1612	-55.1928	-0.35975	46.3903	23.2721	4.64633	-14.0588	-19.954
	3.51054	31.8592	40.9435	-9.07963	3.35946	1.08205	-1.63334	15.2976
	-9.17055	8.52314	21.937	0.453466	-59.2806	72.6452	7.39333	-1.71206
	-1.76634	7.83213	14.1131	-16.2955	33.8625	76.6305	-13.1366	-3.75275
	-17.5032	13.8295	9.03971	-37.5831	-26.8686	-13.3005	-21.2775	0.0132705
	-22.7212	-18.4798	-26.7866	-0.169462	-21.9113	-16.3312	7.38105	-6.63325
	0.152891	-18.4815	5.29768	10.8486	90.4967	-57.0369	51.602	33.1316
	68.306	-4.87756	-29.0307	-2.63663	-18.0874	62.838	40.5015	6.67786
	26.9178	8.68293	2.12364	-28.3964	75.5378	108.534	16.7196	-5.79789
	-19.7844	26.8564	-26.9708	1.6701	77.4504	28.0463	-0.20003	12.0572
	-21.6135	12.4151	20.6208	-1.36513	-29.6538	15.8576	-28.9107	-32.8411
	-37.1359	-6.12881	-51.5046	1.48261	-40.9143	-11.3291	-28.9571	-39.368
	34.944	-2.59155	24.2527	-17.6819	-6.54741	-49.8183	-23.193	-30.1234
	24.2537	93.2959	18.1761	22.3328	72.0894	25.1264	-6.95458	23.6285
	-1.82858	33.6934	63.4285	20.5731	-7.38261	-70.2256	27.7794	51.208
	47.3921	5.07281	-12.1021	-2.62029	-25.9731	-124.11	-23.6276	8.63109
	-6.9073	-33.6123	5.73585	-3.26834	-30.5454	-103.556	-40.2572	-24.9782
	-3.22597	33.0466	-32.2604	-20.5696	4.8068	-26.0825	-26.071	-35.6304
	-4.36922	-15.9277	-3.89825	-15.4923	68.5533	94.5209	6.42377	5.3895
	31.8841	-37.1871	5.59222	-10.7506	-18.4707	-30.662	6.99606	5.40181
	46.964	-0.890224	46.7048	-3.33453	-1.02732	-43.0921	23.8987	-2.78331
	-46.7978	-4.41727	5.2124	-35.1222	-22.8154	68.1534	-23.3695	5.12708
	1.40746	55.3695	27.6301	0.60739	-13.3736	-49.8984	50.8717	36.8452
	-25.2169	-7.27407	43.0891	12.2244	-47.9973	1.0905	17.4675	4.71673
	24.4286	15.5021	-45.9484	11.8798	98.4112	157.199	-11.1969	-11.8377
	-32.9809	-58.6679	-29.8851	8.18134	-32.5364	9.79342	-16.6651	-9.42183
	3.44288	-38.1337	-6.42105	-30.9838	-32.8111	-74.6983	-3.8708	5.14872
	27.2967	-46.2696	-39.6437	37.0686	20.5876	-64.5512	28.3482	-14.8198
	5.60114	46.9669	-0.687153	-3.70995	76.7569	122.508	-15.8057	-7.69737
	-7.52247	-12.372	24.1797	-18.343	-51.3292	-46.6806	-8.31187	-4.72578
	-10.434	-27.3612	-6.04965	-0.260998	-81.9523	-4.55386	9.40943	-1.05414
	-38.8895	1.34595	-17.5099	-10.7703	2.1087	-53.0564	-8.11023	-5.60711
	-27.9113	-21.5027	6.78518	-20.8174	35.1522	49.4552	8.99544	-8.16732
	23.6661	27.6038	52.5356	60.0341	-36.3101	-58.2466	7.56606	22.2236
	9.1571	4.57951	-8.29915	15.4867	-58.2235	-37.0536	-9.88239	-20.6446
	-0.80846	28.8781	42.3775	59.0723	63.1093	80.0765	-22.9915	10.9387
	-18.2988	-25.8444	-28.7048	26.4416	-83.8944	-54.9533	-13.7973	-15.6621
	24.7268	-28.2719	-12.629	-43.4993	-66.2061	4.86117	-6.01719	-22.2121
	22.5284	-49.8845	17.8872	49.9155	7.20604	59.1517	-37.5747	-21.7517
	38.1341	-1.82355	7.60387	-9.68146	12.2642	-85.7168	5.07417	-9.99923
	14.9838	40.3324	37.5888	-31.278	-88.7046	-45.144	-8.60183	11.4888
	-73.9575	39.4071	-40.6265	-16.2894	101.412	-29.5018	57.5827	15.3344
	-9.85841	50.4685	-5.29513	33.2482	25.1053	2.78098	11.4795	5.47418
	11.4974	5.72299	-49.3425	51.3216	10.2781	78.3597	-67.9456	-38.6626
	13.4351	-39.3269	-0.664961	16.7788	16.7886	-17.7706	-51.415	-43.4029
	-35.6105	-6.47259	-12.5507	-40.4802	34.6087	-66.0024	-16.1497	-8.01533
	-25.2445	6.03184	20.6553	-17.8009	13.6869	14.334	13.9494	10.235
	-22.2597	44.4391	-13.3464	36.1945	-15.1748	54.2592	42.9156	36.7045
	36.8801	-21.5421	-4.25212	-10.4539	-0.623035	37.5445	44.38	31.6788
	11.7785	-32.1195	-2.73217	11.3244	-35.8874	74.9375	36.9379	6.87426
	43.5214	-18.8224	7.73339	-51.9016	36.2856	6.58537	23.8631	11.5152
	-6.76754	58.9945	10.6561	4.20105	-42.3317	-66.6093	70.0602	38.0113
	-45.7368	-30.7608	10.4832	28.3351	9.06618	57.9685	18.2842	0.749963
	45.384	-17.6712	29.5453	47.4806	69.2627	65.0637	-10.7593	7.07548
	-24.4978	24.172	-35.6342	-17.9511	93.8331	90.7018	7.54748	6.92107
	-4.36435	-10.8214	3.91102	-2.65113	-8.22277	-38.3171	-14.9722	5.8485
	17.121	18.0635	-52.1748	-43.0021	-3.39762	56.7905	-0.484059	-4.86495
	-5.2219	12.434	35.8972	37.1518	-4.50581	-23.5876	-44.1012	-27.0582
	-1.96655	-57.5091	-36.7214	-24.518	-22.7876	-11.2783	-47.3535	-10.454
	27.5356	-8.66022	8.71623	-15.4776	35.7819	18.7937	-48.3121	1.9195
	-25.1491	-25.7482	22.3081	-30.5312	-93.1295	-136.094	-21.2823	-8.43313
	-1.06799	-60.4008	46.2461	-34.9178	-69.0954	-46.2032	-30.0349	-12.7797
	31.6936	-60.7819	21.8616	-43.7972	-43.2957	13.4637	6.53248	-9.23852
	-41.0713	-24.1754	24.2023	21.2205	25.2671	-60.5013	-0.123933	11.624
	-27.8434	-0.38739	-1.47055	-26.6734	-27.2496	29.7596	46.8257	20.3884
	22.2191	24.7228	1.66032	-14.7726	-13.4424	19.3854	21.7558	-4.05041
	7.51144	39.5514	15.6189	-1.28173	16.4214	68.2831	-7.69477	7.57487
	-59.6303	-28.2615	31.104	-27.4958	21.279	-39.1923	30.7845	16.6791
	12.8206	40.6477	37.876	-7.92376	-51.4454	-33.5485	-3.02395	15.6462
	5.69516	8.69364	-57.8336	31.5145	45.3214	149.281	29.2739	12.4834
	28.9039	-3.11827	30.6865	10.4601	76.0668	-52.7009	-12.1002	16.5376
	8.44126	-31.0775	-36.2411	30.9333	11.207	-70.9943	-9.90821	20.5278
	47.3355	14.793	63.8476	-48.1301	72.951	-25.9729	52.0164	20.6438
	78.1347	40.0535	-17.5392	33.9845	-14.6737	108.858	33.4767	1.53032
	-19.9779	24.6574	-31.1809	51.8653	44.6891	59.0245	-14.4487	-7.39222
	-16.4088	39.7699	-75.3151	3.38565	-50.3947	-61.7933	-5.43964	-24.307
	-6.39005	33.7661	-37.3345	-14.9506	-87.8369	-97.493	-13.4928	-33.4491
	-35.3854	11.3571	-26.0225	43.4402	-3.55963	50.2592	-5.11974	-40.8235
	22.6959	39.4252	1.46738	-10.6404	42.8818	-60.7433	-17.6765	-14.253
	-9.0363	27.2144	-33.7782	26.1318	-19.8417	-91.8708	-17.9547	-27.3353
	-0.353597	-35.3048	-55.5841	-41.4962	-23.7032	1.52796	-1.85004	-21.61
	-32.6832	7.04612	-59.0892	17.7547	93.3642	148.108	3.73318	4.99842
	17.6589	-21.9905	-34.4892	14.191	-20.6802	-44.496	23.1436	-8.63237
	73.5106	-2.42614	33.6771	-22.2993	-53.3276	-34.7289	-13.6555	6.38889
	34.6593	31.9076	-1.33224	12.5686	110.92	-19.392	37.7015	19.4211
	-24.8224	37.0733	38.7594	20.3616	-43.524	-87.5667	-4.54997	-22.0199
	-14.3023	-25.441	19.9322	-32.558	-31.9237	22.8943	-46.3899	-22.8655
	-18.8004	-2.40969	-28.9147	8.73243	-14.8349	53.5242	-2.73015	8.28257

## Sheet: C3
	Fig 3A: Left LGN	Fig 3A: Right LGN	Fig 3B: Left Pulv	Fig 3B: Right Pulv	Fig 3C: LSC	Fig 3C: RSC	Right V5	Left V5
395 data points	-55.173	27.937	-2.51677	14.8237	8.32186	-11.0736	-12.8016	9.7212
790	-20.3584	-3.33332	-15.2772	-22.5427	-13.1775	-51.5988	21.8783	-4.68654
13.1667	7.16278	-4.18362	-1.70481	33.7552	-1.79334	-35.9584	-5.92372	-18.5134
395 vols	42.2779	-26.8132	-16.7424	-41.9349	25.221	102.963	-38.5917	-26.1627
	90.8004	-12.6971	38.9714	-15.7689	-59.2217	-93.6042	-14.8952	19.9822
	-18.5774	-19.1133	10.7687	12.0859	32.5383	-9.86137	26.3217	-2.69914
	11.1736	35.2704	36.8019	27.1583	4.28231	119.229	51.0153	22.713
	-11.6468	-35.5634	-31.6053	6.48556	-10.8572	46.3752	22.3591	-0.860376
	28.0419	-15.9466	-60.3029	50.2567	12.636	-22.4551	-15.7663	-12.2952
	-20.6014	-0.0479988	60.5498	-30.6878	-23.8806	113.972	3.59893	3.79614
	-40.046	8.356	-32.2908	32.1764	23.6379	85.2649	-23.796	-2.93897
	-54.3421	28.4411	37.4548	22.7203	0.00682998	-6.9168	16.1176	26.0928
	-23.2935	51.5005	54.1941	12.4583	21.281	102.723	5.3724	15.4985
	19.233	-20.3586	0.21966	-35.9594	42.6901	106.855	-19.4478	-33.0787
	-0.580672	14.397	-3.91871	-18.0141	-14.1535	-63.3264	46.9121	39.468
	-20.7353	-1.93615	-16.4112	27.8971	-28.768	47.3819	40.2589	20.0751
	15.5717	-42.0254	-25.7423	-2.5906	19.6129	43.9809	-28.2494	-10.813
	-2.08035	-58.4738	8.55616	-13.9393	-3.89459	-30.3063	12.5431	41.9967
	-23.7158	29.5831	8.45955	14.8436	-29.6995	78.0251	9.37657	1.3892
	2.20888	-58.5667	-41.0022	-6.63993	16.705	-34.9815	-2.09249	-11.9479
	-44.6449	31.5639	21.7289	12.8013	4.6523	-33.9076	-33.875	-40.5733
	-42.845	-9.25426	-10.5624	13.4972	-20.7075	30.204	-5.22951	-20.5513
	-15.0391	-53.4851	37.6083	30.3826	0.262753	-31.0782	-40.0678	-44.4105
	-48.3799	5.77462	-9.00299	-14.0737	-43.5374	22.5098	-29.9045	-34.2729
	-6.86132	14.5599	-0.940511	4.95396	-46.7379	0.840406	-9.79603	-2.00831
	119.083	24.4274	13.7486	-24.3723	-35.8071	-75.3752	4.73741	24.7965
	25.1433	3.3884	-59.0243	9.57975	-3.57041	-62.4967	39.7713	13.6591
	-1.49419	25.4907	-5.42625	8.91815	-11.175	40.8323	5.7986	-2.50636
	28.6632	0.355468	-14.84	4.66099	-36.0517	-93.8116	13.1313	-0.11016
	-0.71133	-12.7604	3.75922	-33.9743	32.0152	-30.3257	-8.52529	13.5559
	26.9631	24.5872	-5.34676	1.82963	11.7484	23.7802	25.3394	22.1081
	-16.6897	-60.3061	-19.4033	-22.9768	-13.2671	-46.093	30.5173	14.1285
	-17.5696	66.0414	21.6383	23.8874	50.0426	57.7648	11.4927	-8.98738
	-13.294	5.8249	-1.68305	-3.38731	-39.8179	90.3726	-35.1255	-8.37819
	-25.6022	31.3163	0.869157	-36.407	-57.8398	-105.987	-1.00677	6.69367
	-25.6481	-35.7876	-14.2514	63.5556	23.131	94.2267	-2.36926	-1.87655
	2.49605	2.14083	35.8213	45.0775	-8.89326	31.0386	-2.40488	11.849
	37.1883	8.5115	-13.0941	-27.1307	-17.164	-49.6568	0.0408509	13.4842
	-22.4685	1.35288	-2.48564	3.63834	116.49	28.1702	-24.8274	-24.3267
	-58.2988	29.7624	12.9081	-49.7922	30.4739	3.49827	-24.425	-14.981
	42.8537	-7.27336	37.5712	30.2737	1.57433	61.6428	-3.45869	14.2005
	8.2787	20.1883	9.23254	9.79119	-17.7842	-113.426	16.1436	25.7878
	-21.2656	-36.8484	-6.0188	-34.2794	-51.1922	26.8119	4.30241	9.02874
	9.13352	20.118	-23.9113	-1.66847	12.6937	9.89495	34.0391	12.9666
	51.8853	-58.8166	8.1671	-13.1222	-53.158	-77.3489	-16.9917	6.91157
	-33.76	-20.864	32.594	19.6632	-6.10657	104.577	-12.203	-19.2296
	-59.0359	32.3329	7.66734	21.572	-17.7521	11.7955	-14.0529	-7.85086
	1.28134	-18.1101	45.2333	-8.38742	34.8513	-35.896	22.1887	7.19086
	-55.6224	8.27734	-38.5442	-22.1412	9.10125	42.3699	-14.8753	5.18342
	12.4113	-8.81578	17.8917	-10.8953	-92.3024	-147.885	-31.3165	-11.5624
	-30.8779	-16.0389	-21.0966	-9.89129	54.7492	-1.57746	35.9884	-14.0787
	35.7176	-16.466	-61.542	-9.97812	-37.907	75.5452	-35.3616	-10.827
	7.67762	39.3975	-3.38304	-12.4614	-5.0041	-48.6541	-4.1575	-11.7873
	8.68731	36.4427	7.03424	-3.43434	-17.8905	7.80666	26.188	7.66609
	-32.7331	-33.7659	-32.1119	-20.6405	30.754	-62.0676	-22.8282	-24.4078
	74.0918	-35.8539	25.866	24.348	46.777	-77.5771	10.423	-11.5881
	63.9007	0.829074	-17.0339	26.7612	74.6913	70.0058	6.81476	23.0508
	5.33261	43.7334	-17.347	-17.7336	-3.33348	1.41508	24.3213	19.6482
	3.94765	-55.7755	3.93208	-20.6102	64.5219	-92.5666	-12.2429	7.77027
	2.18786	-11.7317	-65.8144	13.0016	-44.9341	81.6335	7.15338	-5.70849
	-31.4826	-32.12	-2.77267	51.3963	-46.4763	-14.0141	-21.463	-15.2787
	-3.99469	-37.0863	48.4483	15.5249	-28.77	-56.4594	10.9371	23.0599
	43.0036	-6.88683	6.34303	16.7607	14.5023	95.4172	24.8666	8.42077
	-13.7563	27.0746	59.5273	-12.281	54.9439	114.485	28.2998	38.1052
	35.2393	34.3466	0.112212	-6.11059	82.1938	45.1184	-7.93432	-11.1624
	26.629	12.7384	9.64595	-9.77839	-28.2207	-62.9659	-14.3786	-3.788
	-3.5217	-0.167683	7.16175	20.2206	-13.8861	-81.4728	-25.2633	-12.0697
	-45.6958	32.3264	25.3686	17.3072	-39.7465	96.4913	16.3597	9.76728
	7.24835	21.4331	-3.22654	-2.8025	31.0675	-77.0354	-9.41319	-10.2709
	6.16175	-18.1447	-2.29248	-15.2289	-34.2391	2.37911	20.4387	9.34348
	1.83266	17.5292	-3.92889	40.9788	12.2328	51.9534	-3.77224	-3.14029
	-9.08086	6.51275	7.17804	-24.6313	-28.0504	-32.4592	-3.60117	8.05995
	1.97212	39.2659	-7.86731	-20.5184	8.93601	-39.729	-7.30151	-3.54296
	-8.85979	-25.8347	9.38851	32.1888	29.089	56.1476	-4.0176	-7.39596
	19.2645	0.981031	-7.13849	-31.5929	-89.0443	-83.3386	-16.0954	-14.2528
	-28.541	-73.0732	-8.08324	-50.1211	21.7037	-9.12922	-33.7921	-17.2523
	5.7984	53.0411	3.40782	16.0861	42.8349	96.4303	21.8152	10.0024
	26.735	11.2777	6.47748	-27.7596	24.6976	7.56457	-4.4233	-19.0417
	-32.2674	36.1344	6.91723	-29.6219	-8.7649	-108.417	14.0814	-7.9034
	-31.7644	25.3261	-25.222	16.5944	1.89124	-72.8004	-1.75226	4.26691
	-35.0373	21.8223	8.63819	-20.309	4.05478	111.288	16.9228	-7.16278
	34.4501	-42.3363	11.1693	-13.6997	-69.5512	-17.5671	-45.7042	-34.6345
	-5.69794	59.4262	-9.33989	-19.1019	21.8166	36.3571	-37.5038	0.978296
	93.7207	-34.9286	60.8103	2.90819	-2.42152	99.7165	0.50417	19.1219
	-2.12545	-58.276	-14.9962	-16.4618	-12.2711	47.1913	10.4607	9.54788
	49.3921	-12.4576	-40.204	18.2118	-30.2884	-49.1649	18.302	8.54631
	-24.6806	51.7789	-17.1505	10.4756	33.1268	-81.5846	21.4417	-4.41337
	1.36692	-19.4425	-32.296	-29.8333	4.55469	-11.5084	-20.7065	-16.1824
	63.1508	-33.3992	5.33915	2.83726	-30.9621	-112.609	-3.65385	17.9902
	31.4269	-6.6835	-20.2394	-26.813	1.80128	7.48851	38.2021	24.1892
	44.1982	53.8972	-26.3687	56.2512	97.1758	77.6855	42.9359	37.6446
	59.0098	-40.7879	-10.1476	52.0628	-67.9271	-15.3755	-5.21416	13.4199
	-79.5791	-24.0845	27.1987	-2.32455	22.3891	-56.994	-39.099	-31.8618
	-20.7027	9.42909	22.3092	27.324	48.1358	23.9272	-5.6637	-2.38845
	-36.8289	-1.04458	-9.18589	33.1477	-12.9909	127.103	2.57097	-2.04625
	-25.2866	3.949	25.4383	16.4129	52.3711	2.80945	-17.8771	0.979022
	-31.8665	-43.0859	-14.5477	-6.71093	-20.3813	-105.342	1.09019	-5.70256
	36.6061	-43.9398	-49.7035	-32.3157	34.6544	-42.0075	10.6211	2.92953
	-23.9522	-15.9093	-22.6333	-30.877	-69.0736	5.6601	-18.9394	-30.1569
	-9.38513	14.8289	0.75053	33.8657	-32.0013	13.8872	-13.7057	-22.7616
	-5.62291	3.83231	48.2179	29.2986	-67.9868	-28.0669	8.21149	4.07337
	-71.8789	-1.11322	-8.58725	-19.7412	-1.9119	92.0062	23.433	3.5815
	2.5959	72.8931	3.32311	3.73516	53.0013	55.8424	12.8702	32.4116
	-40.9596	40.5345	-14.9757	-14.3494	42.0034	12.2388	-36.6064	-8.946
	-23.7528	34.7067	33.5201	-34.4731	5.04642	-48.1125	-33.321	-26.6457
	-22.7637	-10.2683	51.2092	19.9214	50.6277	-78.6224	-24.0694	-10.9632
	27.6889	46.2277	7.15314	-9.41613	-2.63272	-68.1468	-21.9473	-10.8902
	-15.5859	15.3223	19.3015	-18.2374	23.0447	57.233	-12.3572	-20.7088
	-0.725646	-44.1032	-26.1422	29.2022	-9.62611	81.8147	-8.11386	7.87818
	16.456	-13.8699	9.79209	84.651	-13.0352	-69.0509	57.3293	29.8183
	30.0958	-12.332	-8.65991	-36.5082	69.6458	49.8235	26.8797	7.52468
	-6.37827	17.1049	-19.1429	-18.9101	2.05315	100.406	3.52546	-3.95955
	78.0863	-36.8225	8.01867	-40.5304	-13.8505	-6.39303	-12.2509	-7.63093
	66.2175	-12.3449	-25.5711	-4.51937	-121.954	-27.975	30.0857	25.5901
	-7.43966	7.07293	-24.6424	-20.1881	54.0312	0.294956	-7.65486	-0.969469
	-38.698	-6.75683	19.5434	-4.67892	-49.7366	61.2404	6.4233	-17.6638
	38.7363	-14.5437	-33.1855	20.4449	0.0415281	-62.362	-11.4518	0.390528
	-22.9814	-36.1935	4.75319	15.9209	10.2868	-110.829	17.4357	-1.74275
	-18.8755	-26.1012	37.6827	-11.0402	-8.47182	72.4171	-11.8041	5.83637
	2.01563	16.6296	-19.3448	11.4596	-6.18328	5.37322	16.5824	-12.0355
	-30.5917	0.580143	-31.5239	61.8635	-35.3274	-117.39	1.8315	-7.17546
	0.940647	11.0372	45.964	19.2804	19.4583	-32.9292	16.6928	33.1273
	-30.5774	26.6907	45.0539	-9.61881	23.9639	-55.7579	24.409	5.36761
	-13.435	-29.3518	-37.59	-22.5601	-8.39771	-106.398	7.16778	11.9746
	-14.4449	-37.6503	10.3194	8.41829	-21.4239	31.0211	33.8058	28.104
	-58.8919	74.074	-28.893	-49.0545	-34.048	69.4	50.4612	31.3174
	-11.1422	-17.8456	2.33481	12.8045	24.3528	54.4727	-9.6981	-2.9635
	34.052	64.2495	-10.7923	-10.0265	1.41364	159.582	-9.64911	-18.8972
	38.1183	-34.2236	14.206	16.3904	-35.5094	-37.1815	3.11268	2.11565
	-6.64191	17.7372	34.7331	-13.1101	-6.62359	10.0637	7.84676	8.66767
	-30.5359	3.41473	3.52288	27.2294	-9.58009	113.679	-6.83128	-23.5583
	-23.1448	-2.83612	-12.5642	12.0009	-4.01642	-46.3756	2.38943	17.2384
	26.5213	-2.28382	-15.9185	-17.0484	8.16613	-57.3917	-10.1085	0.531094
	8.21116	5.99843	-23.7363	-49.7733	-8.17477	-51.9945	-30.5834	-22.5147
	60.5449	-23.9842	-14.8378	-13.379	-50.5664	126.64	7.58029	9.21505
	-13.8299	-10.514	-5.55643	-21.6563	-7.86622	-28.8469	-32.5955	-20.4118
	-6.68308	-22.5513	-4.48452	-32.1781	-4.34058	-30.2314	-11.5154	-30.3431
	40.0235	37.5539	-13.4751	-37.0718	11.7819	-17.4371	-15.5614	-32.5171
	3.51045	-3.7881	52.9551	3.39949	72.4197	155.394	-15.4604	-11.7186
	41.357	-4.97593	-5.99783	16.6449	38.9116	-49.1063	4.46148	8.65884
	-52.6792	-38.3726	-12.0702	-5.27289	-9.84865	-131.387	13.2297	21.2939
	-19.2237	2.98091	-21.2626	11.9187	-16.4068	-46.7871	7.15423	26.0744
	28.5887	-22.6803	-27.1773	-24.88	-31.7594	-107.675	7.14923	-5.1138
	-14.3846	-8.0442	32.6169	-12.4882	10.4617	52.6622	15.5413	13.146
	18.4141	17.7448	2.26312	49.7253	53.0036	83.9163	-15.2907	-3.59008
	28.0505	8.85496	-37.4275	45.738	13.3329	-42.0177	-3.57428	-14.8549
	7.85449	-25.4498	23.7635	-3.83998	14.872	7.93033	-62.1044	-30.506
	-33.8677	-32.5259	8.36456	52.928	39.5803	91.9451	-5.20412	7.88172
	10.584	28.5548	-0.712524	-10.5823	-49.5165	-83.162	-26.1259	-10.9345
	-60.1844	7.68018	-18.1663	14.1364	8.01329	-43.0467	17.1722	2.7756
	39.9753	25.6135	4.44017	24.4131	39.7491	20.1227	4.0593	14.752
	-18.1295	-4.13354	9.28052	11.5961	41.0481	64.4399	-15.3405	0.766041
	5.98435	30.7842	60.1321	15.0355	-12.9018	-33.7232	-2.03301	6.37595
	3.97497	0.0157117	0.306958	-25.4475	-14.3977	-12.7887	-35.6608	-8.66414
	-33.1772	-36.7826	31.0284	9.91082	-18.6078	121.518	-2.0265	9.49354
	-22.7993	-43.1659	-6.34574	-30.4237	2.81698	2.93586	-8.74293	-20.1059
	27.7151	83.6104	-1.27066	16.387	-51.1137	41.0686	-22.4282	-14.5038
	-4.41713	-28.6019	22.4833	29.9944	25.9801	-67.3224	-24.1805	-15.4277
	32.5737	-51.6949	-11.2669	-25.9388	-44.3636	-73.0408	4.77908	4.04807
	52.9249	23.6287	-4.14231	-23.2466	88.1449	58.973	20.5424	2.0459
	-12.4026	18.1767	0.575911	-0.202396	-18.5775	55.0391	0.837492	-8.28777
	46.6409	-1.31157	11.4319	-9.99335	1.0677	-27.7455	28.9755	17.8397
	11.1268	44.3184	9.68778	6.6623	-18.9886	-29.8217	30.9154	40.171
	-0.111471	8.92348	-30.1708	-39.8841	-133.141	42.3134	78.2992	79.0646
	-15.9916	-95.3553	-20.6143	-37.8897	-24.7591	6.77195	-6.07102	-11.6672
	-6.74766	48.7775	-25.5931	5.42358	85.9406	-39.4586	-20.2884	-24.5435
	8.05765	2.87394	-13.4803	-21.3572	9.87434	-80.5686	-22.211	-12.3564
	33.2082	-17.8192	22.8612	14.9829	78.4644	47.2871	-2.5706	4.92888
	26.4411	5.80654	-15.9984	-46.0463	19.8726	52.9604	29.1313	41.9906
	42.2996	29.0174	23.8925	34.4142	-11.4389	-52.5108	30.8403	4.60759
	-80.6571	-13.792	-24.2812	32.7932	39.6623	-5.80958	0.847029	-4.65068
	-68.8102	15.9634	26.3413	-33.6639	-25.8434	37.7699	6.46691	3.56107
	-24.3747	-2.79236	7.3232	44.1177	5.02177	-127.119	1.9197	11.9822
	-21.1461	11.0851	-4.10683	33.2076	-30.9085	-50.1766	11.7402	14.1502
	38.4836	74.297	11.1369	-41.5174	-63.7177	-65.3308	7.15958	5.79477
	-19.5546	25.1157	30.1126	14.6427	23.2338	22.2177	-24.8888	-27.9923
	25.4223	6.12199	3.54938	-15.659	-20.3959	141.027	-40.0581	-36.3067
	-15.6389	20.6088	3.47622	-34.6825	-10.0144	18.2934	-22.7592	-16.4426
	-13.499	-47.0564	-24.5381	6.51522	-7.46212	33.7662	3.05944	-24.6887
	40.8915	19.1172	-8.37497	48.7102	86.7224	16.0771	42.4923	12.3241
	6.79394	-65.317	-3.90867	28.4927	-15.136	118.012	39.6731	34.5389
	39.2033	-4.42906	-1.01718	-34.178	-77.994	-163.957	41.3498	37.0016
	-72.5047	-36.8168	-30.5671	-11.0001	-61.5195	-87.8748	9.36449	-19.4601
	-44.5418	52.3764	-48.9284	38.3141	-9.4425	-6.20967	26.0794	0.398166
	35.8607	-51.5506	4.5266	8.94632	-53.42	-50.1099	-8.28666	-10.6517
	68.1154	29.7947	20.751	-8.22616	0.810347	-16.9632	-15.2678	-12.1966
	-63.6548	-4.01485	3.29798	24.924	-47.7445	-84.0557	-18.1291	-7.82488
	-71.7111	28.2936	-68.7534	-14.1666	-32.3723	58.3475	11.8479	6.04873
	-35.5028	-42.2907	-50.6914	-38.114	93.0969	93.9099	-5.66041	4.76443
	39.4517	57.4852	46.1533	-23.2695	-2.759	-35.8832	-35.6475	-30.357
	43.1354	-14.6164	-32.5193	-13.5063	62.6147	-57.0443	-18.3952	-29.273
	14.9892	-16.9668	-10.0332	0.114094	-23.2314	30.8486	-30.1161	-7.0885
	-16.9912	36.0785	2.49875	33.5161	-38.7963	-36.2183	22.6659	21.3589
	7.79674	-39.36	36.8763	30.363	31.1051	-12.2478	17.9145	23.8827
	18.3021	-4.29757	41.0399	-4.73783	10.4851	-59.1737	-10.7401	-24.5289
	-62.1033	1.33917	1.62265	-4.8778	70.791	11.9703	-36.2894	-22.0742
	-2.76594	27.5061	9.15202	-1.51896	55.1654	62.8334	-18.0805	-2.00468
	10.5331	-30.2073	17.5757	-0.525162	12.39	-15.1889	-2.46636	-9.85233
	48.9305	22.3547	-33.5441	-30.7504	127.367	-14.1591	-17.0221	-26.7405
	-1.46155	18.4331	-25.2034	5.16457	60.7869	69.8609	-22.4772	-24.4216
	48.9816	-36.1987	9.05564	6.1411	-57.502	-31.6612	-29.7707	-15.701
	-31.9671	-18.6039	32.1805	3.48136	-73.8704	10.0471	-10.305	2.36957
	-12.4085	9.02623	31.7898	27.2951	-0.162324	117.568	9.37676	32.7934
	-30.9932	-30.3048	12.6931	20.3924	-18.506	18.6111	27.8952	27.9019
	-36.4532	56.8805	-66.4197	33.3889	-15.8758	-71.3911	22.9212	10.2472
	-46.5943	-48.7932	-9.63679	-55.1736	36.7921	-0.372184	12.0606	3.76991
	6.01489	4.30304	2.04303	7.8199	10.3914	21.0349	18.2919	-1.86603
	0.836937	-32.0729	-0.355108	-11.0887	-88.5085	-65.9849	12.0232	24.6242
	-25.5021	-18.1417	-2.59276	15.7887	33.0266	86.2927	25.2262	-9.11783
	17.5593	-37.6233	-0.235588	-0.134722	-18.2294	83.8008	4.35019	13.5029
	57.2967	21.9274	34.8589	-14.3587	13.7296	-44.6769	-0.512011	13.6689
	42.3608	-26.7128	32.1621	-6.19403	-46.3633	-58.8025	28.1071	20.6505
	20.1242	12.2522	-11.6176	13.128	-9.31162	6.08032	0.914439	24.3703
	13.186	-40.8717	-10.0863	-17.1072	16.452	65.378	-20.6788	-13.5596
	-53.5851	-1.78147	2.32057	-15.1731	-31.0055	47.8762	-32.2319	-30.0425
	-23.8764	-5.84776	50.3393	-13.7248	-42.2424	-40.409	-25.2428	-11.2801
	24.0622	66.3904	45.5646	-51.4854	-36.3936	-84.6969	14.7307	9.09816
	-6.82775	39.6334	31.8882	59.8311	40.6258	-38.6839	43.2244	32.2046
	51.7873	26.8837	-80.1521	-29.0581	78.3659	16.692	36.9013	20.4517
	53.9187	9.18185	-46.6066	7.42261	31.2019	7.31636	-11.9361	3.9813
	-33.7478	-20.5714	-7.75134	-3.73117	43.1013	-83.2674	-8.8892	-2.10754
	-20.3997	-47.5981	4.23091	9.40487	-42.8657	-8.0177	-11.5449	-31.5641
	-84.9668	-23.3265	-60.9787	-42.4048	-74.9779	97.6656	-14.6057	-13.9449
	-33.169	-6.19108	-27.5269	20.6755	-34.5909	-25.0683	-10.2645	-13.6001
	58.6494	-22.0862	-15.305	14.6097	-24.2061	87.7794	-31.7166	-36.5541
	53.5559	-2.20352	44.3473	4.07986	-9.32698	34.9032	-21.289	-17.9625
	13.1576	-4.7146	-12.5784	-16.1537	35.5929	-45.8345	-7.15597	12.413
	-4.79134	40.8542	9.59046	34.1601	-39.9192	69.5564	11.9259	4.07592
	6.822	-24.8878	-0.191136	-19.1744	9.9373	82.5398	-31.0379	-33.5602
	44.4163	-41.6615	11.7642	16.0058	32.3493	-36.7774	-10.7911	-3.31943
	-38.4798	27.4314	15.8011	7.75714	7.54043	27.6287	-19.1041	-9.53117
	-11.7745	4.79099	17.8008	-34.3951	23.3645	-14.7034	-14.5407	6.76027
	54.7966	2.48832	-21.8406	-31.9676	-31.575	-95.0151	-17.8328	-25.8721
	29.8171	-11.1758	9.04215	26.7677	27.4909	-89.8618	-32.8372	-10.3548
	48.9283	-17.8631	23.9367	37.4039	80.5379	-97.394	25.7205	53.7282
	20.0166	-4.96494	39.0928	29.602	49.9089	173.74	47.5981	24.176
	-13.7698	16.4185	22.1451	26.9561	38.0576	47.2015	18.7064	-13.5931
	-42.2324	51.8911	-26.0756	-6.78322	-47.3973	86.4605	5.34516	14.0151
	-23.5728	55.0738	41.0912	-17.6466	-38.007	-75.0152	22.3789	39.922
	-3.81713	15.4242	4.32319	-28.2521	61.486	-59.6981	-3.77577	5.46674
	13.651	37.924	32.1445	-28.8438	73.8581	-69.4581	-24.901	-14.759
	-2.94685	0.57037	-11.5421	45.5611	15.0035	-0.206041	2.13594	0.518943
	29.6785	-56.9366	-34.9734	10.1617	-7.13518	96.4743	-3.00909	-35.7139
	21.9487	-21.8152	-32.4128	-68.185	-27.8644	-17.2064	12.9514	-14.7877
	15.6644	-31.4872	-0.31768	-11.8717	-102.271	-50.2506	-7.88162	-17.4608
	18.0656	-34.3463	-1.82377	-10.687	-44.3585	-28.123	5.75439	18.5066
	-59.2819	58.5674	3.15385	15.4586	-25.4255	28.0883	19.0311	26.8781
	-3.40457	13.575	4.95219	1.3732	11.2208	10.4242	2.79319	-6.28793
	-36.2986	14.9766	-16.1845	-24.361	54.0543	53.345	-38.218	-31.3971
	74.872	-15.0281	-36.6081	2.60411	24.1807	11.3488	-18.9466	-12.9064
	-9.50475	6.24554	6.12925	-14.3455	13.2223	-54.5031	0.94719	-12.9901
	-73.7011	-63.158	14.5112	-9.0839	-70.4875	17.4897	20.8807	4.15802
	-42.8923	12.486	-33.8599	-15.0557	-15.5803	-60.0243	-2.57037	-5.43484
	16.5604	12.7627	14.6618	51.5926	-84.1866	-87.9781	35.8543	1.1493
	-26.0101	23.6623	39.1023	-5.99799	-28.1884	-41.9639	-0.816569	22.887
	-9.66106	19.8639	20.0737	18.2283	24.2466	45.0505	16.5371	19.9711
	-37.8848	-22.3277	39.906	7.6061	61.9162	54.3034	28.626	39.0713
	-17.8121	14.6836	-3.26446	27.3074	1.77248	3.12609	6.04025	13.5659
	66.566	45.3653	22.2414	-34.1498	30.5239	-98.4174	9.6625	17.0873
	-63.0677	72.4913	-55.9315	-44.8707	-34.554	39.0056	10.7056	4.73874
	-9.8692	-31.6114	-11.982	35.2885	30.7406	108.456	8.29942	-6.00343
	-44.6261	6.52765	-20.9425	27.507	-63.8483	99.3406	0.178698	-24.2541
	11.662	16.1797	-42.6984	0.70968	-100.395	-10.9894	10.7611	11.2036
	24.7927	-43.3238	19.7947	-15.7201	19.47	-10.4405	9.18705	23.4845
	-14.9434	4.30947	15.0693	2.00582	48.8124	115.778	11.8387	4.42531
	-51.754	-32.317	15.5635	-28.81	9.92792	-83.5872	-4.36251	-0.503492
	30.1752	19.8972	-56.3415	-13.5944	35.4641	-71.4154	-13.4587	-6.97012
	-0.328179	63.1162	-13.9325	-2.21138	-4.61717	60.0515	1.66458	10.9767
	19.5872	31.5817	-14.6439	-8.62642	56.9731	-12.8215	33.4087	17.7132
	3.70509	-20.0862	-11.067	58.8979	48.0239	-48.2713	-24.5614	-5.69786
	24.8782	-43.8617	42.2444	25.7751	-10.5746	-66.7696	-1.49612	12.5433
	68.3371	-22.9987	30.1074	18.3053	26.2289	-122.327	0.996888	13.7684
	4.6279	-61.5233	6.83042	-1.81515	10.6439	71.5115	-14.7143	-2.25474
	-24.3499	11.6277	-2.66508	16.0664	17.7937	12.3265	-22.1299	-29.1703
	-37.7794	24.1928	-44.7425	1.5822	59.0435	99.7483	-10.6477	-10.9475
	33.7891	-53.7705	32.7089	-22.6988	25.0745	84.5173	-35.3827	-40.9988
	90.2104	40.3271	-1.10759	-28.45	-57.3329	-36.8043	-20.5493	-38.7053
	-93.7459	-26.716	38.7143	-21.8116	48.5154	-35.293	-30.532	-23.9922
	50.9679	6.37367	1.63025	42.1856	38.3319	57.048	4.95759	-0.916781
	113.2	-5.81341	-9.80436	30.4832	23.4938	-26.5601	32.8446	0.550282
	16.3653	-5.14395	1.92419	2.551	69.4219	-159.622	10.9444	13.8203
	-6.38725	6.75013	23.5289	16.1596	-0.146306	37.3834	7.35164	1.33502
	21.6796	52.8769	-3.52066	6.10836	12.8377	55.6245	-24.0107	-13.8824
	30.2828	-85.981	-23.6004	-58.2342	-80.8963	1.06648	-6.09713	2.40741
	-19.4014	-18.5881	-15.3287	35.3823	-46.3843	20.7817	11.907	31.7782
	-67.4765	38.9773	-27.4482	-17.323	-13.7726	95.356	25.407	0.573062
	94.594	-51.3241	20.3888	4.34826	-0.462162	-6.02917	-25.9568	-19.2943
	-8.26909	-30.0536	-5.92343	30.7648	-62.2896	-131.561	15.0485	40.6175
	-72.8597	-34.3964	-5.67298	-52.377	-120.836	-72.8827	-8.34006	1.91665
	-41.6912	-47.9495	5.75038	-26.5805	-11.4803	7.1716	33.1274	38.886
	22.9101	44.78	-8.17567	-12.3377	-22.7533	69.9934	-36.8819	-49.0135
	43.6303	-13.6831	4.34419	-23.7332	-5.2984	-97.6298	13.4141	11.8638
	-47.2446	61.9076	-25.2471	-9.45907	-23.653	21.46	-17.6393	3.53196
	-61.4243	0.19559	-36.1859	-21.1474	-32.3743	56.7966	-62.4271	-33.0347
	-0.997209	5.7149	-12.7028	37.7631	-47.4006	-21.2377	-16.0719	-27.9566
	-29.2089	-12.8138	26.4783	-3.62793	72.4689	53.9861	-17.8702	-13.0934
	-13.5317	-17.0872	-2.61333	20.9796	-6.75994	-40.1744	-27.4834	-39.0888
	-33.2812	-33.7027	-1.21313	5.03628	25.9253	-133.773	-17.9337	-5.25957
	-24.8826	13.5695	22.4467	10.9097	59.6109	-17.1954	15.7659	21.6514
	50.4488	-10.954	23.3373	-23.5414	-88.3885	9.82119	37.8153	20.3257
	-51.8689	-15.1908	8.88036	-5.47675	-68.2495	-30.0313	8.02718	0.555393
	34.4528	-3.10937	-2.53889	7.39012	-46.8639	44.4659	0.141437	-15.36
	-12.8636	13.7269	-26.4673	14.9286	-59.1603	-43.6447	-21.0911	-8.32542
	1.53374	29.6628	-9.3718	2.32636	66.5072	-53.8376	-1.59363	12.0465
	65.0208	83.8093	14.5444	32.206	41.0166	133.264	19.4281	36.4144
	23.9944	43.6363	-14.7788	-8.34679	28.8602	-52.0779	25.9787	25.199
	-22.0796	-7.51403	16.6497	-7.66571	22.0565	-66.2282	1.31205	3.41387
	-78.8665	15.1274	-26.3024	15.3605	-21.1508	18.9648	-7.24948	-7.98973
	3.80327	-66.5074	29.8845	-4.15492	22.871	48.7761	-24.2416	-22.0267
	25.3006	47.7413	44.3827	2.92087	9.62366	-39.0596	33.4028	6.67222
	-5.11224	-11.4818	29.4282	12.1405	-21.3919	42.8667	33.5187	25.4666
	-35.256	48.5348	-2.72853	29.6469	-17.0303	94.0046	5.04419	12.1091
	-33.5992	17.5635	-34.8217	-20.3966	93.3741	96.815	4.0369	33.4732
	54.4681	-7.08563	13.1493	-25.2474	-7.15333	-31.1748	-11.244	-0.773135
	6.14658	4.05521	-8.13692	-39.5179	22.4518	-3.07891	22.3636	2.93735
	-15.7491	-59.3227	-32.2594	-29.1207	-10.8144	-55.5434	5.40119	-25.4813
	-94.5955	-10.9948	20.446	7.67953	27.6572	118.68	5.55421	11.4061
	5.19106	45.8529	1.76067	-24.619	-7.37381	-6.91761	40.8602	36.7987
	-17.4835	50.9964	-23.7641	14.8412	58.0197	-88.5958	57.2388	48.3482
	82.4965	-2.55231	4.07435	-29.2087	-1.80833	-51.7354	20.6158	-14.0584
	29.1422	-40.4615	16.2019	16.6272	9.39466	25.3767	-27.9489	-52.277
	1.75916	-19.8552	16.2486	10.1354	40.7627	124.092	-2.86717	-4.71176
	47.2506	28.0764	11.2361	-13.7109	17.3548	24.7136	-34.1627	-14.5451
	55.6812	10.3371	49.7394	-11.1935	-20.9675	-62.5732	-30.614	7.3928
	-1.50321	-21.2776	-15.9805	14.0691	16.8775	-55.8573	-35.4045	-29.7237
	-22.8677	21.5782	-49.9055	5.20803	25.5681	136.356	-39.7701	-4.79256
	-4.01878	21.9148	-12.2372	1.94086	10.9922	53.2489	60.2495	48.7436
	22.4761	-36.7456	13.1564	2.81478	-81.3102	-58.6596	43.2719	36.2124
	-43.7854	-35.0118	-12.1893	18.9195	-19.061	-64.7423	23.6482	5.24381
	-87.5872	-50.125	3.07578	-16.8985	-105.307	-10.2374	-17.7413	-45.4564
	45.826	30.6626	0.526558	-22.8352	67.2623	-8.82916	-27.9405	-18.0926
	-19.0282	53.2749	31.866	18.7529	-55.3481	96.7382	3.93535	2.37599
	40.5353	-38.8686	-54.7733	-30.6079	-20.5028	-91.2855	7.2089	8.09579
	-68.7437	1.8333	-3.06016	34.4933	-49.2664	54.5714	-11.5966	-48.941
	-11.0729	-18.9698	-32.6987	20.8614	16.6172	5.63901	-49.3424	-44.1027
	11.391	21.9348	-23.0137	-20.9094	-7.3044	-62.5986	1.59202	-15.0279
	0.950433	-74.6649	22.1451	-23.0817	13.9478	5.12554	-5.98414	26.766
	34.6482	-79.4752	-14.7685	4.34201	-65.2194	34.6737	17.965	-3.28405
	27.5152	20.3889	39.5083	-19.1182	-63.7339	-25.4375	-21.9646	-21.0063
	63.4263	60.8291	-8.58753	26.8419	7.60068	-111.874	1.74624	6.74538
	-0.241555	-24.9657	-4.23775	6.48891	70.7224	94.0604	11.0226	34.1739
	1.9524	35.9415	-61.77	2.6207	48.0557	10.1831	25.37	23.7016
	-30.0184	-41.1797	-17.5382	-16.6869	64.7697	1.53099	14.3972	31.6617
	38.1256	-15.7082	18.0989	21.6939	9.09998	-104.203	18.6798	-4.09174
	-3.18032	-40.6913	26.5508	-6.57002	0.250759	59.8638	5.40321	-33.2931
	27.2941	-6.86058	7.91286	37.5172	-31.0185	68.2529	-22.7502	-33.1394
	18.2542	40.673	-8.63202	-17.3063	-31.4807	-73.7218	-42.3936	-39.8344
	-47.6958	-14.8838	-13.4219	-25.8238	-45.5589	-54.1582	-13.4786	-29.5983
	-50.9825	17.9259	11.3525	-35.4256	-39.24	-35.5499	5.43084	11.8311
	-60.1673	46.1389	-36.6623	1.30343	148.209	8.85669	11.1636	28.831
	-30.2462	-39.2306	19.1954	10.6237	40.8514	92.136	19.0586	28.462
	40.3627	-35.4512	29.5712	-0.122898	-24.1274	-32.4496	-60.9297	-37.0795
	32.4082	-33.3469	10.0848	-53.5295	-6.03882	-71.2884	-11.4629	11.6108
	40.3813	36.3764	2.40049	0.141297	-7.55367	39.0502	3.28427	11.1222
	14.4784	-43.1866	25.4573	-5.50083	-1.47746	79.4208	-3.29629	-5.22653
	-7.16626	-5.65764	12.4407	40.9042	15.081	-73.3385	32.2987	33.5693
	16.3808	50.1968	14.7653	-3.60282	42.1883	-122.373	5.06984	17.4336
	-49.0389	80.4155	-23.4348	39.0303	-2.34873	-100.893	9.62176	0.695675
	-99.0465	-64.7896	17.6992	45.4362	57.5733	47.6013	-15.7061	-9.20758
	43.9792	69.748	-4.15887	30.1082	30.5178	122.438	-27.2092	-17.9441
	54.1323	-24.5544	-20.7035	-0.295483	-43.5604	35.2108	-30.8374	-14.2724
	8.62857	-23.8526	25.1242	-24.1062	-80.8409	-13.2942	2.15155	9.86642
	19.9196	-54.6583	20.757	-55.3926	-98.6256	13.6524	29.2296	18.0219
	50.4611	28.2151	1.45913	10.2136	31.9051	32.5841	32.8134	18.3674
	-8.38472	29.8102	-32.4972	4.28471	-44.4631	-54.1721	1.7436	5.27671
	-17.8477	30.9763	20.0495	25.941	27.2809	-37.0741	6.45359	29.2428
	10.5699	-31.6449	-34.9762	-18.8058	7.8561	-86.7869	-2.14449	-18.3934
	-53.7192	31.6525	11.3069	10.8706	30.8469	18.5542	-9.08059	-22.0649
	-31.0457	31.2724	-13.4913	-11.7994	18.9048	129.262	5.84588	6.18872
	38.0656	8.93764	-12.0899	5.47288	-65.8038	137.284	-0.181388	8.49479
	-25.4276	5.82398	19.7425	13.7243	46.6678	91.7164	-25.187	-25.5838
	-17.9561	44.7624	55.3094	41.0865	-20.0005	8.39824	-25.734	-10.4941
	-14.9006	8.62358	10.3104	-19.8997	77.1653	-55.6046	16.5182	-0.639059
	-13.5589	18.6725	5.61803	-2.05142	3.17719	-95.9234	3.5567	9.94033
	-4.52617	-11.0749	-30.1087	-2.73848	-0.503014	-95.0292	32.2645	27.8901
	31.5417	-53.0668	-27.2968	-24.917	29.465	-93.6163	-7.53732	15.3047
	40.0702	23.2379	-7.20785	7.9119	-30.2101	-17.8906	-14.6664	-7.36514
	44.0755	22.8717	48.9952	-5.86356	-7.49356	17.7961	-0.729106	3.37799
	-14.8332	22.1097	18.6133	-3.23729	16.6744	84.0675	24.7835	18.0966
	-35.3115	11.7416	14.5543	-4.33298	7.20927	87.5004	13.2078	-15.2897
	21.092	57.9765	43.3894	5.58052	31.2118	11.0766	3.22201	-5.37801
	24.3238	-10.2051	-5.9521	-9.83459	11.5891	-3.58868	10.7732	19.6592
	61.2399	11.556	-0.671894	20.9548	90.3417	60.5154	29.8517	0.423339
	-23.314	-31.4865	-56.8766	12.9781	-34.5898	112.562	-29.9601	-12.7073
	-77.3049	-31.4764	31.5037	27.6788	15.2329	-104.368	-47.1064	-24.1737
	32.0783	37.3038	-34.2852	13.1408	-81.1335	-62.8004	17.7451	12.7131
	-21.3102	-35.4968	-3.98645	-9.87021	-21.0388	-176.281	40.8077	15.646
	30.0915	24.165	21.2203	-25.2726	39.2545	-6.14118	9.63887	-3.17449
	19.1355	30.6888	-23.2109	-27.1183	-17.9709	22.226	-4.72754	-2.87957
	12.9433	-11.4579	-15.6273	31.3643	80.1988	121.72	25.794	-2.9781
	-28.0329	4.53345	1.2979	-33.3317	-49.5104	-47.8502	-29.6939	-37.1249
	-17.8134	11.3137	12.2817	-3.68711	-44.9658	-26.5406	0.313877	16.0288
	-16.944	17.5565	4.90418	13.2215	2.99312	-71.0283	-6.33757	17.5891
	-11.287	-27.1013	1.35284	-5.45775	-26.1383	15.6539	20.2071	24.6616
	30.1289	-8.73392	2.11924	8.89433	42.24	28.4467	-10.929	-31.3958

## Sheet: C4
	Fig 3A: Left LGN	Fig 3A: Right LGN	Fig 3B: Left Pulv	Fig 3B: Right Pulv	Fig 3C: LSC	Fig 3C: RSC	Right V5	Left V5
395 data points	37.6919	44.07	6.00564	9.27158	-33.8744	73.9434	-16.8652	-1.61299
790	-39.191	-116.684	-25.9517	-26.4477	-116.52	-47.3627	-10.3152	-7.68318
13.1667	90.8117	11.3983	-11.7657	-15.6284	71.758	-107.388	7.78083	-18.3334
395 vols	-31.3417	94.759	10.084	-15.9036	-9.58618	106.158	36.264	-1.21742
	-58.4176	100.018	13.3142	9.96785	0.212415	12.614	8.68141	-1.7782
	-29.3323	-83.5209	32.4743	45.7389	87.6935	13.7076	-20.1863	7.80915
	-28.1042	-5.14826	11.1449	46.8364	-16.2858	-61.293	-7.53679	20.3402
	17.3214	-13.3542	-4.08284	-26.6375	96.9553	-65.7504	-16.0274	18.8
	-58.3164	29.2968	38.9153	6.67505	99.7942	34.1926	-1.40103	50.396
	-3.93911	-37.9181	-28.6822	-30.6906	-32.0215	-0.787582	80.2068	-171.719
	47.4125	-54.4568	40.4445	28.8851	-89.1729	-18.1888	30.5402	94.7746
	-8.43081	-84.1687	-37.3937	-36.5292	84.7633	72.8545	-29.0162	11.2633
	-95.9224	-15.4525	11.3102	-26.376	-86.8984	-23.1078	-50.2029	-13.1635
	-28.4172	-28.8787	12.2701	-16.6824	-94.0855	39.065	-8.3968	0.727302
	-15.2735	42.8009	4.08721	-66.3916	-99.9384	128.667	-12.9334	-7.52642
	32.0521	38.0178	37.3647	33.3157	-70.5442	29.1697	12.673	-16.8763
	-10.036	81.2738	42.1521	-21.1188	-15.0154	10.4288	-19.9497	-14.7855
	12.5713	-82.7275	20.4038	47.467	-50.9972	-95.0113	-13.9349	-17.0527
	-45.3926	2.12666	-55.0052	45.2862	-29.7023	5.44433	-27.317	-28.9406
	26.2114	17.3378	-4.40216	4.65635	80.9723	-24.1308	-46.4767	-29.1459
	-62.9736	-34.8761	-9.68875	-9.65262	-59.818	92.5892	-17.3135	-32.4765
	36.3353	41.6193	-41.5077	-37.0803	39.5213	-28.6407	-3.96158	-20.999
	-56.9534	26.5375	-64.3997	-69.2398	-2.17904	-56.0531	16.5057	-2.16604
	26.4652	-51.9495	3.55657	-87.3907	-156.469	69.5697	-8.03159	3.55826
	25.2404	46.7183	18.41	45.7813	33.8466	-155.419	-21.8891	-16.5718
	-64.5822	7.12603	-38.8152	13.2806	49.8556	43.7069	-39.9998	-12.937
	49.05	-15.7306	-16.5709	6.23339	32.6628	-15.9091	14.7883	-7.06818
	6.70635	29.5008	21.6052	-70.6067	-7.08734	34.6495	2.08368	25.9264
	-4.48828	-29.3345	-0.461758	-5.31457	5.82725	-55.2335	5.96888	15.1896
	38.4967	-5.48287	-13.9571	45.4828	-104.715	-44.5477	-16.5621	0.130935
	-68.2224	-27.0983	-9.71005	-17.5078	-33.296	17.5359	6.42103	-5.03161
	45.3727	63.4307	16.8038	10.8078	-150.169	-31.911	18.5533	0.735637
	62.7209	21.134	69.439	36.9529	204.525	35.0641	48.4353	20.6138
	8.99515	56.4478	-12.224	35.0166	5.77903	49.7932	51.8311	8.72613
	-12.1455	9.645	26.1409	28.1572	75.6341	4.82218	40.8788	0.00440293
	0.198031	17.8991	51.5602	1.6792	131.407	-25.8351	30.8945	20.0842
	20.68	14.7706	12.0647	67.4809	42.9535	58.4191	-10.7178	-24.4781
	-18.2417	-61.8249	-28.1738	-25.0003	-23.6712	-46.8209	-6.68078	-8.57331
	23.8894	22.7767	-46.9735	-18.4037	-25.0359	91.8359	-10.253	-6.85875
	32.2543	-31.3356	-1.07888	16.4575	50.0708	64.1618	26.8511	20.0448
	40.6834	-12.7658	-27.0673	-34.6436	-59.6841	-73.1043	-4.23557	13.8294
	-22.9145	32.0802	25.6558	-42.4646	26.9707	50.0444	1.29002	17.8062
	-4.85089	99.4018	-0.541659	-53.3158	94.2089	25.425	14.6838	17.1935
	-15.9632	-130.715	77.6331	34.1491	-12.0574	50.2808	24.7145	20.9175
	22.9935	-74.6827	-41.5267	0.684537	-76.7999	16.8966	-24.7042	-3.262
	34.3386	43.5833	-30.2306	24.0324	103.636	11.1365	-17.5171	3.97509
	-13.2092	21.7315	23.9734	11.9927	-35.1178	-135.189	13.5502	-5.66221
	40.3953	-26.2512	-53.5697	22.3	-109.91	20.2961	0.467983	-16.6179
	7.19656	13.9712	-0.0591826	-15.1895	-15.418	-0.00104141	-10.0553	-5.26544
	-50.6973	-32.215	-22.3971	40.5172	-14.4636	-137.53	12.5312	9.63184
	22.2853	56.0953	17.0129	-24.325	-39.281	72.3341	9.24061	14.277
	-38.7895	-35.3545	9.90623	-5.28895	57.5837	96.5087	11.8925	16.2949
	-1.975	38.2148	-24.2621	6.17783	37.8335	-44.3493	-14.8991	14.4811
	5.2466	-45.1215	22.4445	20.7151	23.8212	53.0383	28.2535	12.8534
	2.30582	29.4012	-7.93689	8.52591	30.188	-34.0757	-19.3402	-4.45965
	-53.2208	35.8106	-1.0374	52.5775	0.651717	11.3801	-4.54475	-23.3011
	-71.7646	-43.8979	20.3112	50.2144	30.1533	-10.2876	-12.752	-17.7236
	-30.4669	-34.2479	-9.7154	13.753	8.21157	3.21368	-1.22367	6.90856
	53.7325	-19.9509	18.7636	-38.601	-77.4741	-33.5425	17.7676	9.88586
	-20.4264	10.4379	14.7175	23.1453	137.127	-23.6463	7.43773	-28.4763
	-9.05959	-41.0606	-0.336591	-69.0447	26.8529	-52.7866	-11.7425	-7.20413
	-58.3069	-58.4522	-8.94828	-44.2022	-45.9485	-53.548	-12.1312	-5.65968
	-49.4376	85.5173	15.6364	5.11262	-25.0835	-67.1399	9.17557	1.86776
	84.2172	-49.0129	5.46452	36.3459	-21.6869	69.562	-6.07097	11.4627
	-85.0881	-42.3721	-19.765	-24.0463	-39.5687	90.729	-25.5163	-9.99578
	26.5474	-73.0769	40.1886	-19.1744	-59.4962	-69.9446	-47.3638	-25.5745
	-71.189	-21.7949	8.22554	-47.0597	-48.0498	96.7177	-38.8719	-36.4373
	43.4393	-10.7273	-64.6205	11.4357	-127.562	38.968	-15.275	-24.0501
	30.1482	-23.897	-28.043	-52.6883	-64.9868	34.2835	-4.59508	-12.7689
	111.493	59.6015	-36.3701	-57.5394	54.2899	38.4153	12.3433	-2.86622
	86.1198	45.3911	19.7998	-42.1867	134.743	18.0929	-26.1291	-0.554735
	-38.1692	9.72851	-18.6228	29.6234	59.5164	4.10411	29.8225	26.2476
	30.7163	77.1182	45.7101	64.7517	-49.5053	28.8768	22.0794	27.8615
	18.2441	23.0383	25.4027	40.2072	10.0054	-74.3922	26.3048	27.4751
	-34.9074	88.0506	-1.45516	-26.6718	36.8294	11.6466	5.06132	8.79528
	-25.4454	0.495499	13.8321	18.0209	-64.0593	-18.0536	32.3004	36.6002
	112.451	-28.091	-6.87406	-2.78952	138.807	-73.0853	38.9805	-3.61254
	0.826088	-0.376111	9.214	40.1948	16.0948	80.8274	11.0409	-3.52255
	2.04471	-33.8798	39.522	12.3111	7.26603	88.0985	28.1879	5.69371
	-55.2098	49.8212	24.6567	-28.82	-68.0619	43.6301	-4.47249	4.75279
	-69.3199	47.2113	36.7415	66.3574	-5.66745	-227.81	1.32148	-8.93055
	20.8417	-18.7057	-14.6243	15.1297	88.1644	-3.87551	-31.9603	-0.993187
	-64.7653	2.70632	-46.5726	39.1397	97.3783	-6.17608	27.3176	18.0387
	41.8579	-84.5479	2.5463	29.3787	-53.5928	-7.02599	22.6297	54.4062
	-26.0484	20.5102	-6.47797	-3.62779	70.805	31.0163	-3.74853	10.8513
	-50.9226	-28.3381	-2.44191	-99.8404	-81.0777	-45.7524	-46.5167	-10.8388
	-19.6497	25.8935	-7.47146	-13.7653	-53.0149	-73.1736	-12.9651	-38.0191
	58.2514	-46.4308	19.8643	0.121268	1.90683	-52.3359	-42.0914	-29.9272
	49.8898	31.5925	-42.5235	39.6946	32.5157	-11.9419	-7.88072	1.20903
	-6.31792	85.7689	-23.6884	-18.4835	122.582	3.60544	-22.1647	9.96973
	-45.0122	-25.6153	-33.6052	-52.7422	64.2467	6.66011	-19.2264	-5.75458
	-39.9518	29.3049	-35.6067	-4.63163	-89.9589	-28.609	-46.5293	-16.7981
	2.90402	0.842284	-16.3906	-42.8458	-108.588	52.3896	-7.87572	-17.1736
	23.3091	-41.4529	-11.8534	-6.98206	-29.3307	-68.6678	-45.3731	-6.39906
	-6.71691	-84.3102	9.50343	-9.53258	-8.70883	-30.5804	-22.2711	-12.4361
	31.1479	93.0128	5.02662	-27.1315	-175.375	12.4634	-12.632	-9.33266
	42.4084	51.3106	0.586504	-5.8344	91.3062	14.382	-8.92931	-27.8382
	-37.6512	8.63657	1.4481	69.0234	-70.4151	67.4804	-18.9034	-33.4588
	-34.6241	27.5381	29.3296	68.3905	71.332	-86.1562	12.563	-20.5016
	-13.5681	21.8784	-15.5352	13.9393	23.2261	-68.1245	37.8589	-12.1557
	-17.6647	11.9326	16.1754	-33.6735	-27.5182	-60.7894	-18.587	-4.59011
	40.7686	-69.5697	34.1679	-15.725	89.5208	-53.2241	30.1114	35.9671
	-5.69191	-27.4679	18.0366	17.0189	-72.8588	96.8905	38.633	28.2371
	-12.1363	-18.3667	8.44853	4.04369	-101.377	63.7099	15.9392	17.537
	23.5368	0.597243	-20.0753	31.9296	-51.7465	65.6903	17.9754	-5.57322
	-13.1707	-26.1616	10.4615	-9.1417	6.37819	-54.5362	1.20848	-20.6544
	13.2993	22.9047	-43.453	6.93906	52.6933	42.4006	14.6481	8.93337
	8.65295	-69.5267	28.5674	-1.48219	11.6633	2.98738	-3.92404	19.9684
	23.6677	-25.087	11.225	23.9457	-2.55316	83.5998	32.6825	31.1467
	-15.6238	27.8714	26.7238	22.7749	160.122	8.22119	27.9213	28.9578
	23.8141	31.2427	-30.1273	1.37174	31.2497	45.4541	11.8102	3.41944
	46.2051	10.9492	0.1623	18.5772	117.436	16.2694	43.9206	11.0779
	-12.2842	80.6145	7.41086	-28.6683	12.1054	49.9428	22.0263	15.5522
	2.10703	-55.0675	34.9437	-21.7841	-31.0668	-8.40907	16.9626	-1.48907
	-5.92995	-50.2007	24.9883	-10.382	-4.87791	-55.2726	-16.3676	17.6006
	64.0525	-26.4085	3.94291	-15.746	-17.7778	91.3613	1.81164	-14.4182
	23.4978	-19.6372	-17.4276	6.1026	-34.9851	-43.5521	2.61075	-19.7725
	26.8249	43.994	3.5054	-20.1095	27.6972	82.4588	-43.2386	-13.5633
	39.376	-23.318	-15.4433	7.21921	-90.3218	-84.6412	-26.5973	-19.5074
	74.9964	-32.6581	-5.92824	4.78897	45.1632	-14.7998	-8.36425	1.94608
	-39.6922	-7.41728	-33.8053	38.3408	-62.4087	-19.2153	56.4256	44.8843
	-0.0943384	40.5157	-12.6366	61.5419	20.3575	86.6152	31.6184	46.3814
	-84.2621	-29.968	0.828261	54.9266	-118.788	-70.5091	18.9899	2.10322
	4.38635	-0.919267	-29.8951	-10.8809	19.7229	19.9722	-16.2702	-11.9444
	12.4469	71.8663	-43.0701	-10.5417	-24.1685	-18.7561	-35.2797	-9.46635
	-62.401	-89.3511	-8.70633	40.9126	-128.432	-56.6563	-27.4713	-11.6811
	79.971	18.1872	29.688	-56.8232	77.5307	124.461	-36.3405	-14.1105
	12.2176	-3.6782	6.69187	-18.3965	55.5415	-49.3788	-37.7367	-33.8331
	22.2083	20.7927	-23.3823	-72.2476	-66.172	-55.5494	-39.5637	-28.2978
	-39.3798	9.44562	13.7158	-53.5188	44.2827	54.6994	-64.0235	-24.368
	-30.7783	39.5267	25.4416	-50.1444	50.2258	-84.906	-12.0589	-17.8201
	-50.5363	-40.2644	0.201541	-1.77769	-1.70895	-97.4397	-12.4054	-22.883
	-22.6189	-18.5691	23.0704	5.73653	-51.0202	-26.1552	21.235	-0.216425
	-20.9781	1.20855	33.0525	60.5755	127.218	85.1609	35.377	34.7482
	-32.3322	9.06054	5.44365	11.2943	82.8722	-63.8366	3.36023	9.40723
	-50.0888	1.5382	-18.91	-47.2254	-7.08612	32.8447	11.5552	1.71152
	-60.3147	21.8138	-42.2216	-39.9019	-59.9208	-18.7475	21.622	-1.8612
	36.9943	-32.7748	0.377439	-22.7283	-62.7745	76.9796	2.97426	10.0062
	11.2396	83.4824	-14.8208	-66.5565	-34.1424	102.257	11.4332	11.0944
	-11.49	-39.0132	48.7673	62.701	39.6477	-113.163	28.2908	4.6227
	23.2792	102.626	-34.4973	4.0091	27.2548	17.344	14.5277	-5.24756
	40.4732	-0.430236	44.3151	89.8976	32.8965	45.3966	22.9321	14.9902
	-27.4398	23.0667	29.3466	17.8724	92.7999	33.0764	28.2382	19.5373
	-6.82692	31.9148	10.741	19.9547	21.3734	3.79345	-9.41635	5.16404
	-0.8299	-28.8112	-0.190739	27.0298	-61.3022	75.2579	-21.519	-5.16446
	13.4379	0.118055	-56.85	-26.7193	-97.2846	-70.4202	-15.6622	-21.4224
	-26.554	-76.7251	-5.83469	9.31468	5.70124	92.477	-6.92664	-31.9451
	56.8379	-117.302	32.8572	-38.1733	-82.467	-45.6953	3.36624	-11.9548
	-78.6109	-45.584	-42.6695	-60.7849	-32.3127	62.5973	-29.7124	-7.6043
	17.7935	44.981	33.1844	-12.5591	-76.7157	-187.257	18.7767	19.9031
	28.7991	33.8497	-33.3772	30.4607	119.827	129.007	12.6826	20.3496
	59.8697	6.79785	-13.5031	64.7407	-86.7741	0.575995	15.5503	8.59041
	-21.3872	-58.7201	21.3452	-12.3053	155.797	-59.0783	-0.782671	4.60148
	90.3866	-10.6925	-21.4413	50.2154	-46.582	72.5759	12.5901	36.5994
	-53.5014	44.0185	-8.21522	-10.5843	-1.96506	24.337	-5.36937	-5.8764
	27.3276	-40.0468	38.1202	59.7026	152.671	-96.6294	-7.22855	7.03338
	89.0938	-35.8078	0.591128	42.7582	29.2519	-61.0311	-24.1552	13.975
	-43.6893	-44.1504	-14.3979	32.3598	74.9508	-38.982	27.3814	-2.01528
	30.6435	121.449	49.8689	34.3847	10.8655	60.0456	56.6986	23.3035
	30.6859	2.46549	27.8166	36.1073	77.25	65.1521	-93.8833	74.8169
	-111.305	-118.776	67.7647	-244.501	-122.725	-236.664	-324.79	-319.328
	53.745	244.657	-29.3086	61.5658	22.9324	108.46	196.836	152.95
	19.2207	32.132	-18.5988	-7.77625	-35.8476	-41.3228	79.073	53.9751
	43.8387	26.5759	25.8464	12.8262	99.0543	10.1683	35.5683	30.5005
	-11.9264	10.9755	9.03235	42.1192	2.23233	-33.3362	55.7078	29.3558
	-23.6044	28.6422	3.88584	23.8377	-67.1854	18.1786	59.4868	40.6942
	-11.9071	-124.048	-71.5255	-38.2358	-41.0705	217.385	38.434	10.0965
	-13.4254	-13.3526	-45.0539	-54.3517	65.8141	-168.41	-61.5135	-158.997
	-74.4224	-42.6268	17.927	51.689	-105.164	-132.074	36.48	110.079
	40.1654	-16.2436	38.7623	59.5343	11.4701	145.368	6.50321	44.211
	19.8324	11.4121	6.99858	21.947	22.5065	-30.2385	31.3622	-3.91749
	43.9179	2.71674	5.30985	29.8724	123.825	-0.815591	4.34878	-10.0903
	-50.2778	-33.7256	28.2242	61.9626	-13.7445	206.189	14.7723	-17.1084
	1.66934	21.2838	15.5538	-18.5609	-89.2206	45.3072	-5.99978	-10.5062
	-54.2376	-25.746	-40.0298	-34.2582	56.242	-77.4015	-35.0299	-22.9616
	-83.3509	-58.9791	-51.8562	-64.2199	-96.7398	-28.8504	-74.4078	-72.8039
	-88.082	-67.5242	14.1275	-133.622	-74.6917	-30.3806	-64.3632	-62.3313
	-14.1643	-20.1158	-1.65759	12.2062	20.3612	-119.574	-48.1532	-57.727
	5.69224	-17.6155	-65.8605	-1.67162	25.4849	-20.2827	-0.916923	-13.0975
	40.3816	-17.1154	-3.16293	3.83117	58.2294	-49.5709	22.3312	-5.3652
	-18.4746	-223.515	-73.045	-47.3758	-67.7514	221.167	13.737	21.658
	-25.4311	143.137	-17.0028	11.6037	-4.60404	-128.71	-43.3486	-17.6279
	5.88815	93.8939	23.0893	-40.9831	-52.3732	36.0659	-33.5192	-3.79686
	48.9952	90.9731	91.2294	45.2891	59.0413	-45.6646	11.2855	8.5838
	39.5778	14.0644	-12.3971	-12.5749	-39.08	-35.1713	15.0402	3.93829
	31.3101	26.8402	-54.7139	-39.2793	63.3891	30.1608	-20.8125	-14.6095
	37.1571	25.5013	-30.917	-76.3558	112.79	102.345	-9.83655	-6.52483
	2.48495	29.5847	-36.9224	-38.7989	-194.931	20.4616	21.437	18.2484
	-62.0344	71.7427	42.4438	59.2758	24.338	-13.0983	44.9909	35.749
	17.336	-51.9448	38.749	-4.6645	129.906	-48.2409	4.63394	-9.65523
	-77.9003	27.0095	-20.8032	23.6087	130.062	61.7569	-36.3706	-5.50893
	-24.4311	50.7508	-17.6077	-7.22013	10.4865	-18.3082	-7.36148	-8.13386
	-1.95103	97.6736	27.2782	-56.5776	-134.942	81.7085	-11.4626	11.9294
	33.5374	-147.757	26.2078	65.7319	-41.2286	-177.831	11.3471	5.4269
	-11.2377	-52.4326	47.2213	31.3422	50.365	31.9594	13.5643	18.2448
	45.0507	2.84527	20.132	24.9851	29.1596	59.9772	21.3673	20.5655
	17.185	-9.57452	-11.2436	11.5842	11.7835	48.3492	28.9737	-0.516374
	21.3515	-21.1837	-11.287	36.7792	69.5847	-46.8801	-5.55136	-0.390017
	11.3796	8.2484	-41.0659	-1.09713	-100.029	103.939	6.93957	0.47124
	-7.3779	8.48089	-20.3568	28.4677	-73.3575	-24.7138	-53.7292	-1.97073
	83.1164	-61.3599	52.6653	-110.01	-193.593	-197.403	-20.7661	6.21014
	-29.7438	-0.370224	-21.4656	-6.17954	98.135	46.8267	-15.3111	10.1462
	-99.7803	-72.5298	37.036	64.7315	-2.6503	85.1979	14.8392	21.5115
	-49.8095	3.98493	-15.2655	-2.52416	-20.0606	-39.8815	-23.9454	27.8982
	26.7291	38.1819	9.77273	-13.9684	16.9408	-104.011	-0.425579	17.745
	75.3292	46.4716	15.2694	23.67	-4.19254	88.7768	-16.9425	17.0546
	51.0672	-0.632127	-40.0529	3.02769	-40.316	-43.4539	-3.45083	13.7545
	-13.5164	-0.329266	10.6006	16.0114	-4.8986	11.1736	-12.9867	12.9606
	-79.7212	37.4765	25.3711	57.9738	36.4257	-70.743	57.2026	24.0663
	36.2059	50.803	-11.1371	63.1805	-5.41469	-83.1572	31.6648	5.35367
	42.4747	13.9988	2.23542	-66.3767	24.861	26.5475	24.7654	-25.1729
	-8.57786	-2.81638	14.2202	-86.6873	16.0347	19.9392	-4.48499	-47.6758
	-17.6788	-39.0454	-51.6983	55.5293	-229.163	-59.317	2.72628	-18.2053
	17.2267	20.8901	7.71309	-9.4837	66.8735	-0.188329	9.52206	4.24185
	-4.598	34.0134	-57.9655	-5.27626	10.9548	-20.6296	16.6729	15.2254
	-27.5432	121.43	46.3711	22.8966	45.8034	39.9719	65.7752	63.339
	9.9622	54.3989	27.3695	28.923	57.7504	85.467	28.234	18.8613
	53.1571	-19.6583	-10.6387	53.1305	105.008	-17.8542	13.4192	-12.4621
	37.5426	-11.258	20.6028	36.4516	137.699	68.8055	27.1157	18.7616
	72.068	-94.231	34.9485	29.7848	-91.5494	58.1572	25.2466	20.9309
	-48.0668	-23.5664	1.23817	5.65598	78.361	64.2198	10.7495	-2.64214
	5.26208	-87.8028	36.7181	78.1589	125.365	155.414	-39.1195	-10.938
	-27.7393	-10.3787	-14.8626	-94.3877	153.233	56.248	-44.8297	-25.9168
	29.7844	-29.185	18.13	-34.881	12.9404	-171.743	-54.6733	-16.8995
	4.68626	-35.1451	-33.7732	19.4849	-109.673	30.1202	-24.2895	-5.14075
	1.22065	-38.9577	4.87946	-16.7094	130.601	43.5336	21.2257	11.1913
	-37.1285	35.3858	52.6896	-27.5644	-68.2007	-120.319	-23.2325	37.7493
	52.6081	-152.681	-2.66618	-155.554	93.8378	204.73	-395.702	-38.1235
	6.52452	33.6341	-2.62857	-7.0262	-89.1061	-146.288	285.086	-6.62156
	-38.4688	25.8539	-16.1066	26.8389	-92.9342	34.5926	18.9571	-34.7629
	8.18033	111.569	-40.1102	16.8335	-87.5201	-29.2246	79.7882	-34.0432
	46.2975	42.5502	-28.9367	36.852	-50.9755	15.7191	127.152	-10.7598
	-22.9998	55.7174	-54.6957	-119.6	-6.3806	-81.8229	-339.456	-197.267
	-4.69237	57.7803	35.0313	4.73662	-20.8935	2.22696	35.4695	-1.51846
	-72.5063	70.4836	25.1558	-23.749	8.62266	-90.939	8.41754	69.6603
	48.6543	37.8983	-17.7352	8.53724	8.31802	145.504	20.8021	39.3649
	-3.82128	-12.8809	-1.8605	16.9127	-130.203	-234.831	15.3467	6.52624
	-33.1329	-21.391	-17.9009	-29.8372	22.5692	76.4484	23.9229	-1.13737
	-48.674	-94.1746	-10.0542	15.8348	79.7668	10.2343	29.3627	8.63735
	-30.972	9.82175	13.456	31.944	6.64282	3.8991	39.4729	21.6088
	-57.5098	-44.7409	-43.0099	-5.78959	-31.0717	-149.082	-17.0904	-6.12733
	25.2372	28.3492	11.416	-27.4774	-127.356	57.7675	-49.9128	-14.5877
	-79.3303	-87.5399	-16.9047	20.7096	-21.5272	59.6097	16.2113	1.22361
	-37.4772	-65.9393	-49.6806	6.38202	90.5433	202.074	-38.5722	-7.42505
	84.2995	-56.3051	-2.15836	11.786	-185.621	-61.6203	25.2684	58.8613
	-1.86137	51.673	6.33836	-61.0383	28.2684	-27.4697	25.6869	43.2345
	29.541	39.708	18.0988	45.5675	-4.19494	-18.9756	7.97929	-1.8912
	-32.8276	-102.298	34.0402	-5.63679	57.1854	-87.1311	21.1119	-24.4851
	7.19489	-79.6681	11.9811	-52.3435	25.0394	-35.2519	-27.7661	-19.5543
	48.2868	-6.56013	-10.9472	-9.39018	-58.4415	-29.2681	-10.393	7.92623
	22.9428	2.76149	-40.6469	11.3778	-94.8935	13.7829	13.5759	-3.32611
	24.1893	39.5539	15.4032	44.7654	82.8993	-0.829548	38.1033	32.5588
	21.8376	14.5387	39.459	32.8219	36.2411	-57.0149	55.8469	33.232
	-7.90003	47.5165	13.5974	55.1245	30.2148	56.5824	32.7262	36.3724
	50.5516	-15.6038	-49.5273	-3.16748	18.739	55.6084	21.8134	10.9719
	34.7297	-1.95301	31.83	9.60657	32.1893	-6.81168	17.8417	-27.1404
	-25.5108	-35.862	-28.9214	26.735	44.643	34.9878	-17.5443	-45.0791
	12.8668	-40.0277	51.1539	41.9354	140.044	131.14	46.8004	4.6391
	81.07	-15.4047	43.7755	-59.8715	1.28728	132.803	-41.3838	5.89713
	-77.9015	-90.9197	15.0005	39.4887	61.8847	-30.1202	4.35054	-19.6084
	58.4619	17.1691	-14.5598	-35.2331	59.8366	179.439	11.65	-19.457
	-27.0911	12.3604	64.3089	32.5715	175.365	106.849	22.7995	10.6134
	39.6352	62.5339	15.6348	68.2911	272.517	130.764	42.482	38.6608
	-74.0605	29.3807	16.5193	79.7809	129.059	152.822	26.8271	28.9349
	47.2247	67.7245	-16.6628	-17.9552	32.2489	94.0283	-15.8475	18.237
	38.5101	-38.8399	21.5242	29.7605	55.8156	144.913	8.53537	-16.4581
	110.435	-48.8919	-40.3894	10.2137	48.1751	24.6168	53.9152	9.31662
	-32.1591	-48.5247	12.5504	-19.2026	204.119	194.165	-67.3079	-22.4367
	-172.248	-144.61	-11.3057	-409.995	-381.512	-314.688	-466.463	-68.5904
	-26.649	-20.5788	-27.7622	81.9418	-159.832	-234.672	56.2719	-18.2077
	-59.7432	37.8762	-79.2801	-34.0834	-87.0372	-29.9983	30.0239	-6.0323
	3.6034	90.0151	-20.2784	35.8269	-110.094	-34.5136	43.2389	-17.9654
	-11.4111	81.5961	-22.8519	-4.09335	-163.562	-83.1711	12.0389	-0.425395
	56.6039	133.684	-8.53	18.9638	-104.052	7.85413	40.841	-9.77338
	-0.0858072	-19.2954	19.2957	17.4897	-123.359	-95.7473	15.2428	-8.69365
	13.0775	62.8756	22.1858	14.7995	-49.1289	-79.3343	-14.2377	38.1867
	-53.5024	117.177	-15.3346	36.9859	-70.6773	-8.13308	40.5435	9.90066
	37.3228	31.0201	-26.7388	8.57247	-46.7693	-57.7389	19.6894	-7.45315
	-120.105	-20.1136	-41.3793	27.3445	-11.9466	-97.8371	-42.6762	-43.405
	36.2964	-5.43695	-5.81072	-31.8635	-116.915	-80.9771	10.2844	-36.2101
	22.513	6.87066	1.45361	15.7328	-29.6877	-29.0003	-19.4164	-17.4265
	56.7712	-23.7012	-12.1379	28.1748	-26.504	39.2493	12.3858	-13.7032
	-3.20197	66.8468	-3.52298	36.0262	-19.9147	-9.82239	45.8482	25.3343
	-38.1122	28.6354	-23.9303	36.3761	-34.6416	-43.2518	35.4967	-9.52531
	-47.6164	-41.4518	-35.8005	-7.44194	-23.0375	5.49644	-11.4117	-2.57748
	-17.8201	31.7434	-10.7425	0.997421	-61.9171	-71.8612	2.87535	6.92513
	-13.5759	-36.9632	-17.1193	-14.9628	-114.178	0.0082109	-5.12615	-3.62687
	-34.1741	-127.658	-21.023	-88.8917	139.983	-52.1114	-3.65491	57.2323
	4.19463	8.35602	120.577	81.5086	197.413	32.0073	23.6044	74.2379
	53.6201	20.8686	-4.89546	25.43	73.6131	-58.4146	7.4894	28.3082
	-11.5437	-60.3922	-12.8405	-43.875	-42.2356	47.386	-38.0648	-16.1613
	78.8315	-54.3577	-3.05107	18.3775	37.5379	-8.28089	-10.5266	-13.7652
	-58.6384	-16.3742	7.3234	-75.4849	44.1274	-99.4691	-19.5944	0.852158
	17.3876	-21.8715	-37.0914	-26.4649	-42.5391	-29.3286	-0.783657	-3.39426
	32.1909	-2.88461	54.8917	-21.6435	52.0155	71.8354	-11.3523	-11.2441
	7.46721	88.8057	-12.093	-66.4314	-20.462	-52.6675	-0.74358	-13.8745
	5.18738	9.97765	7.34943	41.6812	74.9955	15.032	14.7262	13.0901
	68.9522	-18.741	19.6888	46.1501	53.6234	0.328929	6.05868	15.4337
	27.1184	56.8566	-18.966	0.703086	61.9061	-17.3925	0.241648	5.96602
	-23.7164	-45.4216	-18.2916	19.4325	120.834	35.4674	-25.448	-19.0843
	-37.2921	-55.337	8.03095	-18.952	55.662	100.361	-28.9365	-29.57
	-92.4323	4.15997	3.49082	-67.0171	-92.7721	36.9314	-49.7765	-42.0827
	-32.4221	-152.199	35.4161	-10.2008	-207.562	-100.577	12.7603	-5.14397
	122.157	73.2724	98.776	86.5357	33.983	-79.3245	95.234	53.014
	-33.1775	5.36266	43.69	42.6198	4.54635	138.043	-0.191794	14.1841
	-51.1369	31.5878	-35.9964	9.76408	-54.2684	-9.50253	3.60962	-4.03233
	-45.3601	61.516	44.4862	24.4418	147.965	-25.9017	7.27099	10.3649
	104.911	-13.314	13.9244	25.2616	-50.2755	114.911	28.3261	40.3363
	34.0599	52.3087	-19.8831	-22.101	24.3877	78.9417	-4.17186	22.0999
	-43.2865	-39.64	26.2828	12.2775	-89.3484	-81.615	-0.24423	6.31797
	-21.9563	-58.9008	11.2523	1.04501	-21.9484	23.7804	-13.2718	-30.9969
	-7.58195	-13.4252	4.63705	-30.2285	17.5035	-107.106	-29.2604	-13.6804
	89.1196	29.4674	25.4337	-18.5384	-1.81391	166.808	45.1166	26.3659
	2.72714	47.1623	-53.7631	-10.2977	50.8851	-61.4789	43.8792	23.2308
	14.6258	-42.7915	-15.8393	-39.367	-29.8888	-75.1725	13.4202	-9.54045
	-12.2952	-69.5009	-68.176	-73.4746	10.9445	-51.6846	-46.1632	-29.6399
	-72.4878	-5.95974	-31.3025	20.7488	71.1714	-171.764	5.79156	0.329322
	8.26104	97.7912	-4.82277	-10.9627	40.118	75.2988	-4.00371	7.38061
	14.6383	-111.23	50.7582	17.3767	-80.4343	13.583	2.97924	15.9252
	21.9254	32.3002	19.2062	11.011	121.34	-67.4294	-1.20841	-10.8993
	58.2981	1.82851	37.955	37.5325	207.603	77.3262	-3.71191	3.07062
	-73.7554	-72.5612	16.3274	39.8448	69.8775	-15.5305	-53.1795	-10.6137
	56.1444	-89.3446	28.7957	41.1964	-58.7205	44.1861	23.3965	33.6384
	-13.9594	101.888	-21.5913	-24.1007	-124.89	-20.2477	-36.5626	-73.4652
	-72.7245	38.158	-61.3107	-58.4927	-108.799	27.7105	-36.2192	-14.5535
	-94.5153	53.2059	-24.4533	-13.9572	32.1858	-80.9397	-10.8965	-41.7359
	40.7799	108.681	-44.9441	58.576	-4.94261	-14.0244	1.02729	-4.24747
	-1.89506	111.87	-43.896	-23.9809	-0.927644	64.5267	15.1621	-15.4819
	-62.4722	24.673	-7.50229	-21.2281	-170.696	-15.3528	10.7249	-37.061
	75.6585	-40.4253	-34.019	-41.4985	-64.3339	23.1822	-14.2297	-11.1184
	-9.82162	41.3388	-23.7342	-67.6798	-127.102	-89.6451	1.42579	-33.6421
	-46.2706	16.5778	42.5041	52.9975	21.1284	37.4684	-8.58247	28.7588
	44.2029	-0.111061	0.698828	34.8372	47.0152	14.2769	17.4293	31.2445
	48.4775	53.8097	19.0776	36.8216	-29.8503	20.4909	-9.13545	32.0278
	10.6478	-13.6936	-27.4012	-0.367566	21.5329	130.334	22.1536	35.7234
	-57.2222	11.6701	-19.3355	24.0939	-21.7937	11.2295	15.0857	10.6262
	-73.2065	-86.3021	7.82358	-5.8734	28.5853	11.1944	24.2185	15.7465
	44.8703	9.56126	-12.6047	15.1429	13.7469	55.2907	17.4153	15.629
	42.0525	-93.2051	24.8957	17.3277	52.9183	-80.6748	-3.0965	8.91947
	9.66125	-30.2253	-5.24424	-59.0609	-53.8927	-22.3138	-1.25563	-14.3501
	-20.6247	-19.4282	7.74352	4.46657	-47.876	4.40928	-8.06233	-16.4006
	20.3952	-28.1181	-36.305	-59.2621	93.1927	-33.8648	13.5855	-8.09918
	91.2183	43.4515	35.0152	29.2426	44.5037	36.5965	14.8631	3.82874
	-86.7314	9.05714	-14.2091	-49.6384	12.8819	-28.8916	-26.9679	-11.3075
	-23.0482	-113.247	30.5319	-58.1167	-12.6959	186.169	-52.8146	-26.6805
	-111.002	-56.4896	-48.7461	-18.9591	32.1338	-124.68	-81.6399	-53.7257
	-68.1312	-75.5401	67.688	-61.3908	2.80783	-48.3951	-52.646	-29.6152
	65.4179	131.879	-59.514	35.8225	-136.438	41.257	77.7352	15.0467
	71.9964	84.348	47.867	76.7806	24.0465	65.0933	68.7497	64.3125
	65.0718	25.6955	36.3733	116.828	-76.2043	-57.2589	51.4745	78.6167
	-19.0177	44.293	-19.1545	37.1867	32.3825	-130.675	41.1084	34.4567
	44.4575	-46.6609	-10.6163	63.3537	51.4183	-59.7916	60.0437	38.305
	13.5114	0.886848	48.1088	-10.1123	42.6018	-64.7561	-18.4743	33.3837
	7.47131	26.3333	-19.0497	-22.961	19.0219	57.8351	-63.7514	-32.7049
	2.89298	-19.6425	34.9417	84.3948	105.707	8.8328	60.5102	19.6242
	-20.3371	18.5325	-0.296578	40.6595	-20.8372	-49.5579	15.0656	10.9995
	12.6938	10.1701	21.2739	36.4188	38.6243	21.1968	-8.96288	-8.37863
	72.0693	-39.3952	-8.54181	1.7146	29.3133	-27.592	-10.0321	-9.93444
	-40.5133	-33.1258	-2.10013	-39.4099	143.021	-21.3775	20.5203	-10.0875
	-36.6265	4.24633	10.3882	36.3408	-65.9759	111.068	-10.8338	7.37078
	27.3462	-15.8718	-11.1413	-48.7937	14.9951	-4.87468	-21.2357	-7.44323
	-1.52701	9.65304	11.9569	-14.9169	-56.9834	29.2569	4.45292	-13.8216
	112.572	-1.21912	-13.4983	-13.025	-22.2347	36.6638	-26.9256	-7.42351
	10.2148	56.1758	2.92927	-27.7823	21.795	-44.3648	20.3851	1.10726
	-30.6572	-45.5788	-43.0719	-54.8678	1.38193	43.5615	-29.7172	-15.4366
	-84.0794	46.4287	-31.4784	-8.37934	-116.876	-10.5213	-14.8519	-22.0485
	61.3222	-38.5018	-15.5002	13.5777	-54.3856	5.7942	-25.8073	-37.7351
	-50.0994	-33.8672	26.2772	-5.43048	-95.8724	-18.7289	-13.1421	-44.0603
	41.8683	-19.9003	-30.7068	-35.2526	-28.8584	68.0532	-5.22263	-10.9293
	-74.6766	-53.5351	-0.523202	-68.1951	18.0488	-142.221	-7.69225	-11.1484
	51.1751	48.6834	60.0608	19.4943	80.3646	74.8271	-17.3254	18.387
	20.201	-24.2662	8.16854	42.6882	54.135	27.0567	24.0554	15.4346
	44.9588	20.2535	29.3089	29.3324	-19.3812	-85.5755	-11.0819	36.3891
	50.6048	-0.697694	40.2991	61.0064	-103.841	60.8217	0.358448	23.3803
	-10.6678	-76.6006	9.64518	-38.744	-16.2679	26.5753	-9.30175	4.1267
	-1.58159	-49.2624	37.9962	28.5244	79.7112	12.0307	13.5735	10.0575
	-108.176	-153.304	-17.7851	-59.9559	-261.106	-119.155	-41.6661	-72.1693
	-27.5297	84.7085	-13.1025	-32.8428	27.5594	23.5808	28.9486	-9.44437
	55.6403	2.78195	-29.2889	2.29972	166.121	-75.011	39.061	65.4314
	17.6526	-58.2735	21.9471	10.5513	136.418	-36.1411	44.0252	56.5542
	-33.4994	88.4764	21.94	80.5266	-47.297	-3.005	27.8536	30.7028
	-27.1891	41.4842	-55.377	-9.03987	128.853	27.1257	18.3951	18.7268
	30.6593	89.5483	12.2465	25.6452	-30.7222	-53.1125	-10.6954	-6.77931
	12.2234	25.5578	-76.7552	4.10424	-120.06	165.954	-45.5648	-17.159
	79.1725	4.08169	42.5266	16.5607	122.324	-23.4096	5.90458	16.922
	-77.2535	71.952	29.5309	-1.60567	43.8658	-48.238	-4.76307	5.25285
	18.8687	10.2444	10.1782	-11.8173	-38.3049	156.54	4.17278	13.3629
	15.6316	70.5383	54.0149	-27.4446	-82.4416	-58.8472	25.2347	-2.96798
	-6.42611	-2.89942	-33.904	1.23825	-44.9425	39.9304	24.3002	-38.0057
	-20.7871	-6.20891	-38.0209	-15.8238	35.7448	30.2457	-1.22664	-17.1431
	-65.7843	83.2518	-48.9595	-28.2693	-54.6498	19.8846	13.8432	8.00311
	-50.706	132.126	8.53797	-31.5978	-75.9939	-13.661	21.3767	33.4483
	80.8394	170.625	27.0716	-23.1029	-26.1667	-77.5138	43.1115	3.80238
	61.4914	-413.199	-59.1314	61.6865	46.854	16.1459	55.5522	-13.3175
	-28.8416	67.446	59.0123	-0.383155	92.8743	17.0356	-136.017	6.31179

## Sheet: C5
	Fig 3A: Left LGN	Fig 3A: Right LGN	Fig 3B: Left Pulv	Fig 3B: Right Pulv	Fig 3C: LSC	Fig 3C: RSC	Right V5	Left V5
395 data points	70.7673	45.3476	-18.7363	21.5088	20.111	-76.961	-4.48717	-17.9165
790	-8.97286	-10.9445	-1.40694	-16.456	10.3943	18.7069	-12.2288	3.53335
13.1667	-29.6637	-13.3936	23.8285	1.14988	5.51269	49.2992	19.305	6.35557
395 vols	-9.94164	13.6328	-0.763832	1.35266	-37.8526	38.6591	-22.1993	4.7299
	20.0046	15.9404	-10.9477	-51.2374	-86.9412	-112.446	-38.6923	-23.9714
	-33.5978	-67.8421	-6.24654	-36.3853	85.4627	77.5693	46.9775	9.16324
	2.40335	2.72404	30.1104	14.2196	16.5017	61.9077	17.5951	21.598
	-17.2254	-25.8788	11.2917	63.255	-68.4179	-7.15376	21.3897	26.8437
	-53.3912	-38.1792	8.3364	106.587	-5.97944	48.6124	18.6621	-12.9613
	5.11741	88.5553	-0.441663	7.2312	29.6363	-14.6489	-14.6287	6.54563
	51.6176	0.130565	-2.45794	13.0803	9.25396	-33.9412	-54.5049	-37.534
	-29.2673	14.854	-5.65169	-46.6092	34.4881	-21.5264	-6.79026	-39.9705
	2.53372	14.9308	3.46201	-7.34162	-70.7463	6.19802	-18.9873	11.3752
	29.4792	-46.7277	-4.87435	2.67359	63.3211	-16.1606	15.0077	-3.31096
	64.341	-26.9467	32.137	-78.0063	-47.6902	-11.7398	9.59128	-13.6095
	-16.081	24.3189	-8.87671	-1.81981	-31.4782	-64.8331	-10.3712	-8.72751
	49.6235	5.23785	21.4641	-58.9562	-56.5247	-31.6274	-30.5404	-12.9559
	7.01003	-4.48395	-21.2059	40.9825	16.3383	75.1471	-10.5972	0.803808
	-29.5027	-71.5726	-16.9254	-25.7027	-21.1145	-12.6208	22.0373	18.8484
	-11.9466	3.91344	5.87166	-2.52202	27.5504	48.4398	99.9795	22.1713
	-4.27963	-1.27332	8.52938	31.08	13.9344	16.1994	58.7223	47.3162
	39.286	-72.6234	-24.437	-14.3207	-70.3107	-35.3014	14.1085	25.8334
	-10.8124	93.7163	18.0745	-37.624	-46.4036	-165.718	-68.6146	-9.50375
	-75.0075	-12.3053	-25.9952	-0.87615	25.5723	38.9634	-21.4478	7.53465
	-30.4721	49.2402	-19.815	17.5369	114.559	3.1392	-23.3501	1.50698
	-8.35805	-66.561	34.9551	37.6339	30.0484	20.1315	7.01279	1.27466
	39.1897	-17.5761	-1.13173	21.6058	36.3864	-23.6516	27.9609	-18.4948
	27.3467	73.1174	-29.0288	-33.4832	-39.8867	66.4037	-56.7947	11.4404
	67.4481	-45.6388	-57.0378	7.82742	42.0191	-9.69943	-59.3598	-9.91555
	-23.8904	24.7105	17.5293	-26.4832	31.142	-16.4945	-0.491617	-6.98242
	8.60376	12.3423	-26.2426	-36.1177	-76.0292	5.76249	-35.347	-19.2981
	12.8971	-32.9275	16.7778	5.98474	-45.0581	17.1682	-51.226	-19.5292
	3.30525	31.1904	35.225	13.3075	-5.34417	-128.413	2.31468	-4.59622
	-77.8806	19.339	3.2403	40.2465	15.7077	54.0293	46.1112	15.7438
	-57.0064	-33.2195	-1.32321	15.2865	-26.5881	-40.9206	-18.9024	5.63017
	-65.2358	-24.1807	22.7512	-6.24818	38.1491	6.03175	-36.7505	-19.6643
	18.3325	-64.5672	-2.84804	-14.6661	26.0961	-6.17351	-7.55808	-5.37168
	36.3971	48.6351	-0.512422	-10.373	-4.43513	3.88215	-5.48937	-14.7862
	-20.8885	12.2648	10.3872	25.6068	-0.0127818	32.4687	51.5499	-25.9043
	2.44265	74.9546	18.2249	-15.2223	-94.9683	41.0499	40.9627	15.889
	-27.1604	-20.6264	-6.96113	-13.6375	-7.82497	2.20137	11.0366	14.5092
	-36.4725	13.3686	62.7134	28.0217	-37.5011	-38.1811	6.12007	-29.1367
	73.6547	-50.8901	-15.4395	37.221	58.6096	43.3614	-5.59538	9.91048
	58.3594	-9.57426	-5.25497	-7.2081	21.8909	11.868	-29.8392	-29.3522
	-41.0263	-74.166	-40.8077	-4.03225	-89.7882	-74.1474	12.3517	-14.4713
	-46.6299	10.1504	-26.8623	3.15187	-80.4907	-95.68	21.2475	13.2162
	-1.51619	-15.1182	-15.814	1.40709	56.5469	16.4614	22.7859	3.1944
	53.0201	-14.4503	28.9514	-27.5397	156.337	46.0509	72.1591	23.6567
	96.0294	-95.9856	18.5737	4.39718	-92.6584	9.87851	39.7541	36.2689
	-27.2509	18.3956	-1.80214	-19.6286	63.209	-47.2162	-38.4938	4.85028
	-37.7205	65.5047	5.9057	25.004	13.5572	-64.257	-13.6566	-21.1773
	124.386	-90.1605	-32.1605	-26.7067	-21.1504	52.248	-43.5936	-36.3431
	8.92507	41.0072	10.9224	-49.664	-4.62973	-30.2897	-47.2234	-2.77419
	19.7351	62.8475	-25.534	-56.9407	-0.704053	-43.4877	16.9715	34.946
	82.647	46.6625	56.6894	32.3863	-20.0923	6.16018	15.9602	-10.4903
	22.4452	26.0912	48.7865	-10.6796	-18.3041	-19.6534	0.466286	17.0974
	-25.3024	14.6716	-36.4624	8.48719	41.4782	110.749	-1.57656	23.2818
	86.4853	69.7108	24.4118	-11.6136	-22.451	-2.72071	-61.3913	8.36368
	-81.1634	-42.7574	-33.6737	-67.4345	-83.6289	-54.0639	-2.62534	-22.5503
	92.5222	92.8322	-61.5732	-6.62068	-39.384	-79.1671	6.19702	-5.32713
	22.6874	-63.7622	-18.4792	13.8374	78.8567	-41.0206	-8.38563	-13.2078
	-33.7265	-102.531	69.889	-42.7234	75.0175	46.0044	39.3139	-23.314
	19.9447	-0.905459	-19.259	62.8738	7.57065	12.4149	29.9331	11.0269
	10.2617	-53.5745	-33.1548	23.2338	9.55812	17.8426	-19.7975	-8.24957
	-50.0758	47.283	23.0756	-19.5041	-31.3869	16.5785	-1.55854	-18.5462
	-10.4626	79.2119	-36.9524	10.3677	87.5483	15.8116	6.04416	-9.70369
	4.21052	-11.4196	38.5368	-30.8458	-35.9076	24.6381	0.256608	7.89714
	-80.1969	14.0997	23.1301	-6.22188	-46.9191	60.8673	2.78738	10.4701
	-50.2396	0.141307	-22.0741	1.93043	-63.0451	4.49022	-8.26462	15.5491
	16.4944	65.1898	-1.36307	-8.15431	62.7995	53.8144	-35.8176	3.61287
	-87.4015	-18.2264	-7.26434	1.03726	12.0011	76.8958	-5.00831	-5.40028
	-31.8278	-11.0863	-11.546	-33.5533	3.472	-29.3349	-25.1746	-8.06047
	23.6637	-68.7919	-9.67806	2.72262	-17.7683	7.18341	-67.2397	-27.1488
	13.1739	-35.5243	-49.4089	-13.1521	-114.251	-27.798	2.81935	-19.6068
	34.9726	45.9562	4.49448	-17.7221	-69.4478	-117.482	-11.7595	-6.09947
	-4.85706	1.28	-32.1416	22.1891	-23.4891	1.35553	-15.7522	13.4662
	0.366321	49.0727	30.2791	-40.835	60.8584	21.5228	8.45795	12.6839
	-60.353	0.982127	-13.8735	14.4121	-31.628	-27.6937	5.67482	17.4617
	-29.617	-24.5895	17.1585	3.5319	41.8128	-14.0429	5.88448	-1.92932
	-38.8074	-47.5339	41.6732	19.6199	-21.73	-16.1913	28.7587	12.0638
	40.3916	38.0738	34.0785	83.6429	83.5848	38.9947	8.24856	21.3103
	-84.888	42.8	-20.9568	34.0269	-27.1017	0.392261	18.467	16.8132
	-18.9612	-29.7023	34.3531	-12.5843	49.4247	36.2638	-26.5421	6.62824
	16.6302	-11.2178	36.9233	19.9444	3.96066	53.5688	2.57605	8.73126
	62.5312	-52.7513	-10.332	9.46975	67.0841	59.0849	25.3131	12.3534
	166.144	89.5515	-18.3786	44.2924	-19.6302	17.6685	25.097	39.3363
	28.8135	63.4269	-17.0606	40.7797	3.76602	-2.04412	67.3543	24.5703
	-88.0227	-15.5581	-5.98719	-11.2819	17.9074	19.5105	26.4143	-28.5945
	-2.46499	-10.1898	6.92073	-84.8891	-62.2565	-57.64	-54.2208	-34.2486
	-107.67	14.9335	-21.813	25.1288	-30.7905	-2.6917	-49.6182	-38.2959
	-3.07448	-35.5256	-21.1819	-19.9977	-24.308	44.5345	-29.3333	-21.7041
	-8.27226	-25.0413	-33.7262	-2.52773	43.6767	68.7581	1.71097	13.3875
	29.3451	14.8742	-2.9522	-9.97753	-48.4707	-32.4807	-16.1202	-0.87402
	31.566	-17.0489	-16.3282	13.3808	-40.5504	-3.71104	-3.92914	9.91411
	24.2913	-10.0331	-11.9908	31.6934	3.76838	2.152	25.1417	-3.13472
	-35.7397	-1.71539	-23.8721	-51.4901	-101.158	-102.885	7.02027	15.2964
	7.58326	-34.3829	5.51676	7.53148	-2.95438	-98.9698	-29.6941	-6.11526
	-72.295	6.37732	-50.0314	-25.6076	71.4692	32.8877	18.1309	-14.8663
	-18.4335	-21.0343	19.2631	32.6713	60.6647	20.4779	-0.653312	-10.0917
	12.1039	12.6677	-21.9556	-51.136	47.3202	14.5116	-15.2597	1.8782
	14.2717	2.26153	-6.4138	33.2398	-58.6644	7.9952	7.0501	33.2032
	56.4582	56.3112	37.0706	20.6028	-4.52069	55.0325	8.17895	-3.35216
	72.6411	32.3891	39.7627	19.5369	76.0095	20.7128	-16.3932	12.9521
	2.80777	-37.7028	-5.85276	22.3942	10.1332	-58.3847	1.20766	-3.33085
	10.4906	29.5818	1.20859	10.8014	8.7188	6.9929	26.9232	22.3743
	-3.28272	-8.56835	42.4862	-27.5108	-25.2556	21.4488	20.7629	10.1092
	75.2211	53.1514	37.7796	-13.0804	11.8989	-13.4106	-16.5009	-9.19576
	-49.9126	-121.734	-51.8699	-26.7586	-24.4109	-44.8001	8.56366	-20.3992
	-1.52523	5.99208	24.6693	-35.4178	18.0965	25.1236	29.7468	7.96756
	43.518	61.239	-5.4038	16.4744	63.5723	34.0898	50.5774	-18.5017
	0.0317989	-31.2428	1.64434	31.0412	21.4296	102.15	64.4733	47.9776
	-13.0513	93.2815	-3.98889	6.54542	-49.8678	-2.13449	29.0306	17.5169
	-11.1479	-71.5751	-24.4286	-52.0581	-8.61116	-22.3259	12.6207	14.6989
	-49.8649	-36.2345	-54.9161	-9.82262	-87.9937	-65.6133	-70.4439	-23.5309
	-14.6515	95.7346	2.61426	-19.6881	50.1461	-93.0481	-79.7914	-10.6208
	-18.5972	-29.6185	17.479	17.5264	48.4195	5.91973	53.0537	4.96166
	25.676	-10.6447	30.2151	23.6958	55.7498	-35.2965	51.2825	1.49129
	-3.02845	-0.652665	1.01503	1.04817	8.81167	-1.2279	7.22042	-0.68011
	-40.3652	-43.9115	-40.1912	48.201	15.9532	32.4087	-1.91463	-20.992
	66.3012	69.2659	44.032	53.3785	2.4823	73.0126	-39.4094	-9.05814
	-51.7764	-52.9421	47.2999	28.5179	23.4658	24.918	18.688	-11.8348
	46.8929	56.1815	13.8013	-39.5072	19.3746	15.3886	5.0032	5.25207
	34.5473	27.6514	-78.6375	0.800005	-11.6001	56.6486	-65.3134	-25.2783
	-71.984	13.3123	-13.855	6.0661	-42.6954	-6.75371	-4.99171	-1.8854
	-102.553	5.57241	-69.0964	-4.9645	30.5821	72.688	14.3983	50.8345
	-3.93947	53.1853	42.4076	39.57	27.1828	-15.6915	34.7511	65.5103
	29.8557	-111.309	-21.0086	-20.1803	-118.794	-167.939	-77.2536	-12.125
	-1.97839	1.94163	3.83513	-5.09235	-8.09138	-8.71235	-4.13473	1.67503
	74.4194	-81.7238	27.3001	33.513	-10.7787	37.0223	59.8621	27.6905
	-2.92051	-35.1841	35.8728	8.96113	43.7286	-13.3726	-47.1714	-42.5401
	-28.2512	-102.373	32.4206	-31.3512	-14.0714	-7.35226	-30.7006	-46.9357
	35.0634	-8.76619	-27.1182	-55.5993	-21.6952	26.1195	-41.6457	-35.3352
	88.7654	38.5419	49.8987	-3.22768	16.4931	-15.6368	19.2926	-7.21915
	-50.5444	84.3085	22.4106	-45.4949	34.0247	52.3805	39.7148	16.0455
	36.0059	84.5487	46.5651	4.95597	32.0729	57.0728	-9.6767	23.154
	32.5835	38.3272	24.1133	-61.1837	-76.2872	-54.7123	-60.0662	-19.9939
	-87.2111	-68.1296	-7.28205	-49.3702	-26.1096	-94.467	-15.2925	3.6699
	-25.9404	38.1282	-28.187	-36.511	31.6185	62.9112	17.3002	-10.2233
	25.8683	20.2113	-4.55654	-46.0823	-62.1299	22.101	17.2741	14.6234
	5.44716	42.8529	16.0487	32.6643	-32.8715	-41.3977	-4.96171	-2.46709
	-31.7055	-13.0239	-30.305	66.9416	55.0569	58.4579	19.3092	-21.227
	-17.3262	41.6318	27.1718	42.0317	-15.8643	4.04347	-45.9342	-37.4372
	31.8522	-73.5751	-26.8471	-5.04446	-32.1614	-31.5526	-27.7092	-10.6294
	-15.7955	-23.3492	-28.9466	-19.7778	7.37321	-39.2485	-0.098446	5.78052
	59.8406	-71.0417	12.2088	33.105	-15.8916	16.286	4.51158	14.1529
	-63.6763	-34.116	15.2436	78.7833	-8.11443	10.7656	39.1336	31.7644
	5.3941	27.248	-38.9108	4.45199	53.2192	14.8918	45.0785	5.46417
	15.3117	-15.3548	4.13126	-42.4626	4.76834	75.7582	45.4727	26.3295
	-16.5374	70.6976	30.023	81.9956	57.4932	88.9571	68.0722	5.79167
	-7.43348	7.70852	1.06607	-3.64954	-9.72576	21.0405	33.3025	-8.49603
	-8.12531	-16.0679	-52.0982	30.3386	-80.1611	-81.3731	-5.8436	-10.5786
	-22.7395	-71.6272	-18.9783	-17.5817	-133.84	-104.98	-22.2288	-8.13263
	50.4873	-9.73313	10.1429	-24.6141	-13.6595	-65.8838	-31.6448	0.369968
	17.2216	31.9828	25.3931	21.9769	72.8034	47.2363	16.9631	18.6542
	42.3409	-45.7919	-1.18845	14.0865	38.104	-27.0466	-59.8272	-14.1639
	-112.963	16.9855	4.12931	-40.5786	70.8793	-15.0394	5.02399	-1.56184
	41.4032	58.6535	-27.043	66.163	-14.147	38.1103	38.4107	30.4014
	50.0845	59.6793	-42.2118	-62.9311	8.81351	-18.1343	61.273	30.0279
	-95.6228	92.0269	67.0501	-19.8139	4.06057	52.663	27.4592	30.0236
	-1.20456	-3.48046	0.301954	-0.420765	3.19439	5.77581	-4.13355	-0.634118
	-19.9408	-38.4589	-56.5913	-57.766	24.5832	22.188	-61.7541	-40.6267
	-3.15552	-19.703	2.11302	27.559	-33.9878	-35.3295	-58.6098	-36.8523
	-33.4329	-37.0516	-13.3798	-4.55112	-40.9739	5.80932	-27.9748	-31.7197
	45.0673	87.5797	18.1573	-25.2167	-56.0092	-67.0717	-33.0806	-22.1666
	17.8332	-77.4401	60.2374	-54.8747	-14.501	-33.9001	-43.9144	0.236046
	-7.42197	29.8691	11.3234	-13.2228	47.9356	34.9726	-0.235067	-5.31394
	36.1464	21.4891	12.596	18.7018	-19.3443	-7.94346	-31.1418	10.5851
	-24.0343	-80.6222	4.49418	8.58972	24.0712	-7.34222	8.69915	-7.28605
	-14.7295	-11.8296	30.0195	15.7236	40.7234	59.8489	-18.2533	10.2439
	-3.00024	-80.0805	4.82866	-23.7728	6.08674	3.58075	48.0884	-11.9231
	-1.7878	0.476731	-24.3513	-47.9766	-72.2365	-59.2988	-35	-32.8541
	41.7987	-31.439	-50.2571	48.2583	34.0799	-20.8606	11.609	-23.8711
	-21.4825	16.5283	-28.7359	-7.11054	63.8513	82.7839	28.8161	27.5314
	0.446235	-1.03026	-0.423651	-3.75221	3.30912	6.76571	1.36103	4.04621
	-17.6406	9.52674	21.0273	15.0792	-17.4108	-11.9629	28.2088	28.6488
	71.4678	-90.9235	3.69598	30.9039	-44.0318	-110.799	52.6437	54.1681
	44.8724	37.1066	24.8103	17.1358	27.134	-36.8901	2.40984	13.4193
	6.04229	12.4537	5.6201	19.1452	133.582	29.2282	7.86356	-10.7457
	-24.3212	65.0117	5.06747	24.1699	0.805598	3.81172	14.7165	-29.1951
	-19.688	-8.44097	12.5268	-53.515	-38.6	32.1468	-11.6482	-2.75958
	-0.00120401	54.1086	13.5665	12.2825	48.4997	34.3311	29.0457	3.63322
	-2.93339	33.3404	-11.9987	-28.6127	-28.2268	86.8898	24.7192	-5.83025
	65.9904	5.24044	-41.1277	-12.8367	-1.46672	-27.699	-87.303	-29.7175
	-47.1804	-25.0919	3.31132	-13.1178	6.194	103.207	-39.2406	3.5971
	26.4626	34.2955	-70.4611	39.2132	10.5419	97.148	-33.3545	-25.2595
	-97.6267	-67.136	-14.3196	6.54019	-105.528	-21.1117	16.0698	18.2507
	22.1922	28.7291	-72.3577	-28.8479	-95.565	-17.0915	49.3663	9.34524
	36.2261	47.6231	23.9354	19.1497	-3.827	-1.21957	-14.8668	1.10778
	-48.6542	-65.1402	19.3996	-11.5158	9.00077	-4.29878	-2.51831	-3.36392
	-28.2785	-17.3852	9.7859	33.2869	41.3048	8.85992	-20.5315	28.2172
	-15.7236	34.9037	-3.01891	21.6274	27.9195	29.0002	14.8022	26.4131
	36.2278	16.9665	7.99776	56.9822	48.5432	45.5549	30.9367	16.1519
	-96.3502	41.8972	31.5868	9.06288	-12.3865	-40.0085	44.4308	22.443
	-69.1746	11.3762	-52.8134	9.30514	-42.6146	-5.09458	28.7069	4.78568
	-42.2001	-2.29201	34.9351	30.4265	-17.6389	-70.1844	15.6521	-0.381653
	50.1739	-43.5554	-8.04007	7.57475	-50.8276	-38.445	40.2984	26.2735
	69.5356	-55.1593	43.9167	-3.52253	78.1806	63.4489	3.18402	51.0168
	0.891927	7.29951	3.57668	0.652087	4.30092	-0.218335	-0.0678604	4.89713
	1.50666	6.56574	2.08506	0.411388	-1.53947	-6.04753	-6.06284	-5.7357
	58.5789	10.8102	5.04695	3.052	-24.5257	-64.4259	-75.0678	-52.9489
	25.1572	-64.7481	-11.8443	-74.5748	2.56381	-85.0363	-18.545	-36.2699
	8.13123	11.1659	47.3532	52.842	37.301	102.354	27.7141	-14.0841
	43.6723	15.9047	8.60953	2.97618	30.765	27.6755	62.7702	9.74434
	44.6524	162.755	34.9494	28.3328	-33.347	-51.8777	-25.6944	0.452142
	-43.455	19.299	14.732	-66.8567	-11.8605	-24.8519	-23.476	-36.7673
	3.53447	12.4278	-35.9219	-16.3928	11.3033	54.8563	-7.58133	-34.1102
	5.42977	37.233	-2.58138	-38.9412	16.9769	6.199	-25.7911	-21.6102
	-28.7509	50.5843	-17.9609	2.74614	-29.0827	15.8007	29.9122	16.3327
	39.4374	-29.9651	-46.6614	-9.57452	-38.3497	-40.9484	-14.848	-1.97087
	-5.86845	-91.0647	14.847	-70.2291	16.8877	-49.1384	-7.86165	2.52824
	91.0347	-39.8928	-35.1561	-17.9499	37.458	-6.89408	-45.961	-5.59461
	18.1635	-6.91252	25.2332	42.2851	48.3756	-20.9457	6.08066	-1.69313
	36.9159	-54.6387	-36.8092	-30.2239	-64.9719	-59.0954	9.31488	-18.2491
	-65.6358	62.5384	-5.68251	-62.4427	-14.9909	-95.2755	-53.1985	-11.6992
	-5.99793	-25.0036	-23.4776	51.4578	25.453	44.2723	9.19457	-9.32659
	64.8023	21.8489	69.4785	-35.3313	-15.5292	29.3182	25.2423	-14.0224
	-31.7801	42.8609	-9.94926	36.388	47.9797	36.957	45.383	7.31506
	-13.0363	-37.9515	20.4807	20.7834	60.9191	42.277	29.8793	30.8367
	-19.1576	-4.60157	31.2106	54.7304	94.7485	40.6766	35.6829	29.5548
	-20.0626	-24.338	39.7988	-4.02597	-2.97328	-66.6358	-36.4692	14.5677
	-80.2276	13.3552	8.06435	9.2388	-13.183	28.4421	-29.5047	7.23565
	-27.4646	106.801	17.544	38.6281	-41.8637	68.1162	19.1748	2.50039
	-7.85664	-33.163	-23.3388	22.1081	35.3427	18.6945	8.11681	18.7688
	-2.49765	-0.281418	-1.51075	3.40117	0.849412	2.12115	6.04673	8.7378
	-38.7221	-3.98666	19.4943	20.6107	-36.6049	-12.1202	11.2431	32.0876
	43.9698	24.1538	-3.77818	26.555	35.3262	23.3761	2.32732	21.8642
	-9.04951	-56.2113	-37.3292	-26.6948	-7.95594	6.03416	-4.81216	21.9968
	59.9918	10.2249	-2.56853	-1.53524	-30.7929	28.1478	0.519712	-4.32055
	16.6248	-64.3405	31.3339	21.0504	-22.5822	-21.2508	39.886	6.79682
	4.26987	58.6078	-17.4063	9.79946	-15.1254	-59.8885	-9.44409	-31.96
	19.0841	-9.30296	-34.6476	12.2785	-39.941	-27.2948	11.5117	8.28373
	22.8499	34.5381	-5.73325	-25.5659	-2.38987	-13.4861	52.9	22.3688
	-26.0135	40.6647	-23.2051	-41.2798	-12.5444	63.8564	22.9075	6.62463
	-16.843	53.7635	-1.30326	23.8386	-57.1079	-21.225	-43.4119	-26.5572
	-40.6526	-48.3007	-35.5358	-67.6807	-20.2848	-65.5674	-14.169	-34.0504
	32.6366	-47.5166	-11.2167	-12.7974	16.3803	-32.7496	-36.53	-9.45223
	-1.90117	-87.9496	46.9175	-14.8941	38.3268	17.7909	1.17221	9.51689
	-32.3315	-19.8795	-15.494	-4.68452	-28.1225	-9.72083	-22.4061	-3.06515
	14.1977	0.702842	-8.78497	59.42	-32.7645	-23.8075	-24.895	4.49121
	2.08259	-13.708	22.7478	-35.7971	64.2255	43.7934	-7.68635	21.8007
	-45.9723	-10.1148	16.0711	-9.16993	33.687	51.6219	36.8666	11.538
	96.7182	-29.1071	8.62014	-24.7553	-33.5597	59.5436	4.65322	2.64456
	-64.3598	7.54752	-29.651	2.38944	-8.35494	15.197	-14.6602	-9.88724
	-17.8196	-18.6371	-39.5328	-38.6161	-13.063	-49.2954	-21.1684	-15.3133
	-1.30352	48.4844	-3.25719	-29.5278	41.1543	-5.60861	-40.9764	-28.9632
	60.9728	-10.9205	-18.5038	-11.3691	-14.6638	5.97761	-56.0733	-9.75969
	-16.0345	-17.6981	-1.45587	2.31152	11.7892	4.61512	24.0378	-21.8765
	31.447	-22.8953	2.53679	54.1374	-44.4029	30.1025	50.1937	21.7853
	66.6943	-9.89263	37.6124	-1.27644	-5.10186	-17.0123	46.1098	25.6474
	-60.0997	27.0733	-26.7079	10.5274	15.4698	-31.7881	24.6298	27.7257
	-41.8363	-70.3783	48.8918	60.5279	-13.7029	21.9054	9.15082	2.14733
	-79.2672	23.3843	-18.3362	-24.1557	8.25041	23.954	-21.1133	-20.4617
	61.2867	19.8474	-4.35967	-11.8859	8.62219	-8.43044	19.399	-13.2791
	-38.8639	39.4	12.6442	7.2787	1.54064	-50.0932	7.44751	-1.0495
	28.1496	-1.21083	38.6043	12.7104	0.510815	-97.2757	0.708875	-1.81934
	-6.45104	13.2784	33.1033	-46.4853	-13.157	18.8771	0.371512	-0.351726
	58.6031	-20.7001	-1.59456	32.9573	49.706	14.0407	-38.5225	-29.3047
	17.5682	-59.202	-2.46049	-61.3375	32.3344	-19.333	-23.7613	-14.5838
	18.1868	50.1463	-22.6312	13.2794	-28.846	65.196	-15.8403	-11.3858
	-8.76554	55.7978	30.7762	-21.4066	-25.5346	38.4876	5.3607	2.73319
	-13.637	-6.43517	18.3899	84.6582	-6.3111	49.8308	18.4738	24.8696
	-22.8851	50.1676	19.5948	36.6522	12.2057	-74.0389	8.26493	4.8439
	-41.6933	35.3979	-7.29865	-33.5418	-10.5175	39.3265	32.8728	6.59069
	27.0834	35.8255	-51.3936	22.2202	-70.0593	19.3952	-34.718	-4.54795
	-6.30897	-8.43108	11.9607	-65.3341	81.7943	27.5349	2.65843	-17.0862
	35.8463	21.5369	7.44959	27.9612	63.8644	10.6273	9.90831	-5.77798
	21.4385	-10.2398	18.7422	-21.7369	-11.577	32.0314	-6.99905	11.7649
	-76.8134	-22.0654	2.74001	41.0172	-22.2643	66.7645	-34.1527	-4.00738
	-88.1609	-42.4935	0.846404	11.0072	-68.2551	69.7021	-25.3241	-16.971
	36.1353	-9.55735	-53.0897	14.5194	38.4546	-0.160109	-16.1531	-17.2271
	-16.0837	60.0802	-1.77292	35.5966	-19.8252	7.36752	19.8074	6.26729
	-5.65798	30.9579	-10.723	38.2516	22.9764	-20.0692	53.6913	34.4266
	39.0227	-72.2849	1.74523	0.951564	41.3568	66.255	14.6233	40.2911
	-1.3128	1.14442	-2.13675	5.49548	4.77247	1.53792	0.945305	11.4494
	-19.1997	6.76293	-18.2528	-8.27981	49.4317	-2.31471	16.7264	29.8645
	-5.50963	25.5784	-19.8929	-11.1036	38.7198	-69.3631	-28.3631	6.03163
	-17.5508	23.5249	-5.62293	21.5042	-44.4987	-81.156	-56.9929	-24.9707
	42.7729	-21.7351	-48.9921	48.1943	-4.04315	-44.8469	30.6162	-9.52873
	56.2596	-20.4725	-0.614669	-86.6251	-80.7556	4.38581	17.7648	-15.6565
	18.499	48.0438	30.026	60.5926	-60.1818	-46.8244	-22.6971	7.94197
	0.224436	-38.2028	5.24025	-38.2225	47.4156	-84.6106	-24.305	-13.8771
	16.6579	-52.1313	-21.7805	10.9533	-20.7584	-61.9128	37.2917	0.0487429
	24.7502	35.7634	3.23753	10.9879	-23.8814	-10.988	-5.83377	30.1794
	-32.5145	1.02291	48.8326	-25.7591	43.2253	20.5206	56.7993	38.1354
	-18.4179	35.0479	11.1897	0.26376	-9.35774	35.035	40.0827	34.9747
	-33.548	-84.5722	-19.1345	-41.3212	-64.7064	19.9104	-0.56485	-1.57895
	-33.1796	-22.2593	-4.2747	22.3024	-30.076	-133.825	-51.3883	1.24555
	24.49	62.2081	29.4992	-3.52755	19.7825	78.5819	-39.2897	-24.1034
	60.8422	29.8956	-15.7153	-22.69	35.9613	37.0301	-14.4761	2.32284
	-14.0588	-47.333	-4.41414	18.6788	-8.12177	44.7047	-45.2217	-0.904838
	23.6738	-44.0886	41.7088	5.82345	12.2108	44.5726	7.70416	-8.67932
	-38.3911	-52.1236	8.33487	-20.8231	-71.6858	-17.9256	20.4876	-20.5701
	65.4119	-28.4545	39.3619	37.7671	63.5716	33.7176	24.4193	-6.0533
	-14.8233	81.0447	24.5908	-22.1267	0.202648	-17.9264	15.8645	17.3045
	14.9489	7.49304	40.5033	-7.87178	54.9698	52.1883	64.1854	13.9873
	7.41571	-31.8476	-41.5569	-17.9607	-0.070467	-16.382	2.85034	2.95079
	-38.8243	73.5426	17.6275	39.1314	24.8613	56.5382	-21.2711	-30.0372
	-72.5753	67.7099	-47.2137	-35.2733	-28.0729	55.4872	6.23501	-25.0633
	-10.9715	-20.499	-25.6758	-56.34	12.4859	44.6293	-26.8486	-15.2636
	24.668	35.7583	-27.2457	-3.64591	13.6429	-7.73125	15.625	6.97215
	-74.3265	6.61977	14.3787	30.9927	7.40639	-21.6107	27.6858	10.0892
	1.60256	14.122	-34.9489	-28.2823	-11.2742	-33.2518	9.37023	3.43705
	-19.9217	63.728	31.3971	-18.2584	27.2832	44.1944	-5.77133	9.83871
	18.0544	-65.0902	-13.198	18.7381	-6.68772	-35.4367	18.4519	-5.48741
	-38.4822	-39.8679	-3.80498	-20.7109	-49.2981	-37.0414	26.4626	7.75982
	71.5715	-30.6158	-32.8844	-57.6342	-48.4794	-73.0425	-45.271	-5.31814
	-55.0541	-71.443	-28.3121	-4.45606	90.0576	6.72951	9.70112	-26.4461
	99.3266	-30.094	34.0075	-28.2883	54.5381	28.1201	-28.3443	-19.8458
	2.40188	61.4139	-37.3078	-15.6495	3.60596	37.2149	-75.1162	-12.743
	-15.542	-25.6861	12.9993	25.7611	-29.8093	-52.9368	-43.5456	-20.6379
	-10.9704	29.0212	7.24575	-16.8098	-55.9029	-6.11869	23.9027	-11.8209
	73.7295	-37.1105	21.8749	-11.6374	-39.7707	4.19688	12.607	4.68315
	54.8479	45.3082	1.61407	-22.8209	34.9371	-28.233	10.9123	35.7367
	11.4026	-87.3066	-27.5917	33.1845	18.4116	-48.6066	36.909	6.87265
	-47.2001	-19.3992	48.0273	31.6561	-3.50598	6.56192	42.0017	17.502
	0.405281	-9.67312	-44.0581	23.2169	29.2505	-32.7226	-31.1675	-18.5661
	-7.70854	-52.94	-3.18213	22.7153	-55.8682	-83.0737	0.988177	-3.53665
	32.3595	-17.7181	-8.51393	17.4008	53.8092	30.792	-6.57762	8.7157
	2.3852	-54.6904	-26.4735	-6.34338	-55.3893	51.5627	-38.1667	-2.03448
	10.8567	56.4055	12.0967	32.6083	-46.2826	20.6239	11.6805	-24.2277
	61.0602	0.894455	-6.83314	16.3063	106.835	-22.0267	32.5821	-13.9925
	42.8426	104.25	83.4527	20.0121	0.141543	101.377	15.1645	26.7741
	-95.8567	19.0896	29.6697	13.3587	31.6425	-1.98279	26.5669	31.3609
	21.5561	0.0387122	6.85786	-3.37895	-24.1346	39.3158	-10.8257	23.1256
	-18.2775	18.8323	12.4218	16.9601	2.46882	28.736	20.1996	17.117
	-68.3237	4.79428	-6.81339	-2.45057	-49.1481	-75.8637	10.9392	-4.58776
	7.61119	43.2823	-6.93747	-16.6695	39.8187	20.9577	56.0427	16.8754
	-47.3833	126.295	-25.3918	-1.49878	-22.3819	38.4376	23.1116	-6.73218
	-52.8986	44.65	39.3362	42.7095	67.3679	10.412	11.5218	9.02759
	-31.6389	14.189	-30.0563	-17.5534	13.9166	75.8005	18.2526	9.68576
	-38.527	-20.1701	-43.2488	-32.1697	37.7548	-20.6436	-78.5443	-31.4639
	36.0384	-12.8199	-4.5237	15.1179	-6.48051	-10.6623	-39.2742	20.8687
	-0.178699	7.56989	4.54251	2.55417	-9.4679	-7.87414	1.22169	6.17524
	19.6686	-25.0027	17.5285	9.61971	-103.918	-138.753	35.0366	22.5442
	79.402	-22.7213	28.2532	90.3243	80.0541	48.4466	14.8874	14.2039
	38.3332	-76.5656	33.3839	6.15422	-26.2847	61.5912	-1.19719	12.0681
	-12.9589	-7.00776	-23.2508	-41.9439	-48.5906	-14.0222	-73.6507	-30.0848
	-25.2545	-5.17839	-5.34056	8.20119	11.8534	22.757	-1.59732	-33.0766
	-10.5111	-57.1219	4.63247	-88.7117	-14.0228	-6.7674	-43.906	-30.991
	4.16325	55.0453	30.5021	23.7691	-10.4356	5.0493	0.21403	9.78798
	68.6496	-22.6867	27.267	48.0542	-16.5245	-14.2456	19.5813	-16.4703
	111.667	12.4938	21.1355	-15.7462	-27.694	-53.7761	-9.78527	-13.3999
	-44.9635	-1.13816	-31.53	-4.99801	39.7893	-24.55	-2.29246	10.774
	-33.0186	25.0884	11.2702	-34.0506	19.4472	15.2244	8.11124	22.4335
	-6.25229	49.606	11.5547	26.995	-12.8138	18.6448	16.2884	-12.0164
	-21.1149	59.2226	-3.30467	49.262	-67.9094	56.2711	49.3401	23.622
	28.5324	-41.2731	19.7554	-27.4466	1.22845	-23.5162	-10.819	2.53774
	76.8116	-15.0697	-40.1338	-24.923	-3.96127	59.5229	-3.11419	0.0661043
	-46.3277	9.6631	-64.4504	-70.987	56.1207	-9.87665	-27.7839	-6.94255
	65.9943	-35.4014	43.1935	27.9402	59.047	24.0275	-51.6372	-38.9585
	26.2038	-18.1669	-3.23308	-26.001	-30.448	35.342	-1.67441	12.1354
	-18.2498	10.3368	-18.4943	-8.41988	-29.9284	-16.4269	-13.4371	-12.6832
	-43.7546	-72.9605	1.17501	3.17847	4.74015	-15.3446	14.5082	1.93308
	-27.82	44.322	15.0349	45.8477	-14.2278	-111.847	-18.7836	-13.386
	-110.586	-35.7381	-3.49791	62.1815	18.0537	13.3694	19.6188	1.02489
	-146.858	32.8538	0.453462	-30.6521	1.77899	30.0161	-6.62401	-34.9009
	-2.45078	-6.43156	-0.334141	-3.7474	1.07144	2.87821	-3.34595	-6.05185
	10.4903	25.2657	16.5327	35.7675	31.9217	58.512	6.46673	-7.86083
	31.9805	99.2711	21.3752	32.2277	-77.1539	0.0770731	0.575482	6.60561
	-4.25914	-7.45211	-0.351501	-0.421722	-13.4255	-8.79085	-0.521549	5.67064
	69.0176	-57.7293	-4.188	-22.3058	-80.7387	-66.5316	-9.74939	32.8853
	-9.85406	-24.497	-0.773069	-94.8444	-4.44202	26.0554	-70.4619	34.1703
	-3.98009	-33.321	-45.3165	-23.4461	-8.20547	-28.6683	-1.64454	-14.7157
	-23.4392	31.4713	-44.6501	-19.5011	-37.989	-20.0026	-18.3201	-21.6905
	32.936	-6.48515	-19.1024	-6.22753	-71.5161	-87.4133	-39.1111	-23.068
	34.4701	-62.6449	8.3092	-60.4765	60.7157	28.4416	47.1199	15.8325
	-13.6516	-33.2076	62.4759	35.0276	90.7716	-0.751451	8.12725	5.92835
	-54.3353	-1.88301	22.4182	6.34125	36.5428	-35.6042	38.0467	17.4301
	51.0644	-51.1415	-8.70897	36.9599	-7.91412	20.2153	-16.9337	-8.16451
	47.4249	-32.09	27.7342	4.893	-11.4745	-98.7207	29.0274	-18.026
	20.0832	66.8713	21.1706	6.62227	51.0929	31.1032	29.5401	39.2576
	-48.0381	-38.0073	-6.41681	47.0641	67.2667	74.3502	15.5301	8.326
	-49.9044	-3.74232	-20.4931	-7.33128	-13.5142	-35.2324	7.22259	-6.31394
	4.5863	-1.37977	-14.118	39.6265	9.69817	64.8376	18.6341	29.8331
	45.7324	39.9059	-48.8496	33.9779	-4.61219	-21.1243	29.6164	7.79454
	57.1519	24.8282	29.1959	-0.0108388	80.7795	33.9175	66.6657	18.1726
	1.22836	19.779	-13.2631	-10.5162	-43.9893	33.3142	-11.0556	-26.5608
	-11.2348	4.80298	-43.6217	-50.758	-40.487	-19.602	-79.4978	-20.4804
	-2.10864	-12.8183	-15.6508	18.8674	-19.6636	-23.1621	-23.7386	-33.8187
	14.3931	32.0545	-10.2635	27.7457	21.424	-34.7638	43.4262	26.7228
	30.3348	59.4546	33.6225	21.2002	46.3995	-85.0551	-3.33223	-17.7912
	-43.4078	-1.9597	13.5856	-6.68086	-13.7467	12.0832	0.811738	-27.1771
	-35.4515	77.5616	10.6531	-41.6284	115.487	20.5353	-5.89943	10.3082
	-27.6444	-51.994	19.4847	32.9423	-98.9101	-29.4743	-38.9507	-14.8378
	-41.2171	-37.8051	11.7829	42.2062	13.8788	30.7822	2.09739	-16.5382
	21.9618	-44.8868	-4.51266	0.906301	48.6968	44.4134	30.9087	-1.05122
	-56.5656	-20.7011	8.00449	4.40505	20.9881	-5.3988	-14.9863	2.5771
	-17.6852	-32.2366	0.14525	4.59687	-8.10074	14.8908	19.1049	-8.49387
	9.03672	22.4388	17.6036	-47.0401	2.54558	19.272	-30.8659	28.078
	-46.3827	-61.8588	-16.9336	-22.3174	-37.1021	-79.5748	-26.4284	8.75666
	-64.2325	2.21623	-12.0059	18.7297	41.0052	-8.30183	64.6562	25.0123
	0.187488	4.37727	0.618405	29.8256	-3.2163	24.3372	2.32624	0.992966
	31.3944	9.86139	-31.9587	-30.8943	28.1395	20.8516	7.43272	-9.86077
	-11.6812	-5.48209	1.68102	-1.4197	0.0614411	-0.319634	-2.37564	-3.53467
	38.1862	20.769	25.4172	5.47781	-41.7784	-9.40892	-26.0951	-9.76526

## Sheet: C6
	Fig 3A: Left LGN	Fig 3A: Right LGN	Fig 3B: Left Pulv	Fig 3B: Right Pulv	Fig 3C: LSC	Fig 3C: RSC	Right V5	Left V5
395 data points	-57.7183	-15.2447	-31.1132	-19.5883	-76.44	-27.7029	-54.12	-26.091
790	32.529	37.8695	-18.3062	-12.5677	71.0441	-40.72	48.1682	2.10929
13.1667	-24.3657	-49.0423	33.6086	-21.8035	29.0707	-2.11746	11.2539	12.6291
395 vols	4.19424	47.4005	17.6211	25.6617	-48.0952	-7.83877	-3.98623	-15.0092
	4.84995	-26.0752	14.371	42.3292	-67.707	52.4655	-12.0641	6.63199
	9.30102	-19.1921	-17.6683	12.8953	38.7691	-11.2586	-18.5721	-11.4074
	10.9305	-25.0168	-18.878	23.4766	35.1635	120.151	-7.79819	10.0919
	46.0908	64.9085	26.0892	-31.1239	21.8404	-16.8934	14.976	31.11
	9.75897	-2.35337	74.5675	20.7412	24.5147	37.1302	26.9081	11.3785
	8.03399	3.17646	7.45504	-9.59239	-19.9572	-12.8522	-3.13227	11.1
	-76.6468	34.6407	-47.3123	-9.1321	-122.621	-104.227	-15.1041	-15.4444
	47.9235	-78.7927	-38.5221	7.76849	29.6653	2.42709	-21.3363	-6.08579
	-33.7493	39.2212	-30.6271	-28.5633	7.07579	36.691	12.9288	16.8807
	15.542	25.5082	-41.6993	51.3143	-34.8618	-39.9297	8.45974	-19.314
	19.0344	32.5778	-2.54032	-18.6281	19.6115	76.1534	-0.0923514	12.4029
	1.03212	37.0394	48.5387	15.979	-18.181	42.9748	0.82615	-1.30335
	-18.1105	-48.1775	11.8382	-24.8864	5.7999	36.1284	-17.7285	-13.9765
	-32.8087	-78.6544	-25.2483	-71.9049	-118.569	1.12296	-30.0006	-27.4193
	-2.59853	52.4263	-16.1302	-13.1878	26.3814	-98.6926	-2.11106	-9.74326
	-9.22429	-27.2185	-48.2665	-30.0711	6.43278	15.7055	-20.0653	-5.52381
	-16.0909	8.61822	0.862232	18.7245	-56.1493	18.0667	-1.37496	2.5122
	-3.18267	24.9345	1.22482	17.328	78.4949	-38.5209	-25.5888	-4.89497
	-34.8135	-72.6393	-24.7738	-4.45059	-18.2625	-101.412	6.36316	22.7409
	15.2318	11.2554	38.0704	5.81689	47.3464	-82.3922	16.3935	-17.4529
	5.0649	12.4312	43.2322	-1.10503	52.8685	89.5464	9.01619	17.9474
	-43.7169	3.3674	30.534	6.70078	-6.82772	20.5133	28.2886	-2.80952
	43.3233	14.017	-43.7211	-77.7887	3.45395	106.515	-10.8469	-6.71587
	-46.4048	52.9044	49.3345	74.7105	68.9586	32.4242	37.7805	3.0229
	18.741	22.7814	-1.21673	42.0086	60.3664	-121.15	2.45037	12.0002
	18.273	-29.2121	7.61757	18.8288	37.2035	-68.5186	-12.4556	-15.3554
	6.61931	22.5435	-47.701	-9.47834	8.64611	31.685	4.88292	-5.96037
	-53.5135	-18.7009	1.11658	33.923	-25.4472	10.3406	26.3467	20.5233
	-3.40441	51.9852	3.53734	0.616693	18.1296	19.1947	25.0065	15.8795
	28.8215	41.0414	27.1187	-10.4155	-66.6264	10.9771	-3.36384	12.8662
	-9.2595	-44.7545	-17.0299	-59.9616	-5.60463	53.1949	-43.5064	3.24103
	10.8309	-8.98985	-22.3611	-19.9679	33.7448	-37.3927	-11.1802	13.9658
	51.0779	-53.4555	3.64609	-9.94043	51.9571	-33.5747	-30.8779	-12.0472
	-23.9609	-5.03903	-52.6669	-56.1078	-20.3845	53.9632	-6.18359	-6.63778
	-27.0928	11.9695	32.0974	-13.4272	-105.404	-37.4251	-13.4097	2.55621
	34.1279	11.6849	-10.1404	38.0355	55.1046	114.657	24.732	-1.58973
	-22.5306	34.2011	-53.2912	-59.3621	11.8989	-56.6306	11.5002	-19.3207
	26.7105	8.76293	37.1678	4.81056	33.0212	9.39965	18.8564	12.4253
	24.447	-21.1128	42.1096	17.4651	-47.366	55.7193	0.522452	10.4034
	56.6074	0.224238	10.0928	43.9318	13.4756	-51.5901	-7.51736	-20.8863
	-5.39621	-70.4499	7.57705	-15.1574	59.4695	37.6359	11.2603	-25.2863
	-6.03148	12.0964	-16.772	5.51408	-101.867	-3.93142	-1.2582	13.0057
	17.4278	55.6437	10.4571	23.2683	-2.97069	29.7193	29.4652	31.3522
	-54.561	-71.2944	7.60332	18.6318	-33.8859	-54.5096	-9.63618	-5.68902
	-24.7701	-69.7535	-24.4102	6.20736	-65.1466	-65.9201	-11.4059	-36.5389
	41.3457	-7.80301	-5.16971	-69.5265	-3.24029	-120.58	-31.0847	-13.3388
	63.0593	36.9192	-38.8962	14.6163	-44.8038	159.256	-10.3565	4.52893
	79.8237	-0.953477	29.457	38.3517	-48.2425	114.728	0.677366	18.6439
	-39.6116	-29.3632	16.0848	41.9891	77.2667	-49.8836	40.431	-10.4969
	-44.6088	6.24832	-25.005	-19.4411	-49.6551	-27.3956	-26.5385	-16.0812
	-68.4399	-20.3942	-6.49279	43.1065	70.9322	9.22748	-47.5323	-31.7737
	-72.1093	-42.9858	-38.0192	-14.1661	-43.4545	103.84	-51.0058	-43.5237
	-20.1683	2.21412	-26.0451	24.5121	34.7875	21.4448	-26.8146	-25.1739
	-20.4122	29.1551	-64.3843	-36.754	20.5403	-11.9234	-7.86719	-11.9533
	72.6414	-12.7294	-15.2151	-5.36939	11.8392	21.4898	3.06248	7.17205
	-17.4415	21.0759	7.69329	-43.9743	-20.4164	-82.6507	3.57032	10.5203
	-13.7053	43.716	46.6828	-9.45519	-37.1695	2.30658	36.4983	31.8808
	78.6526	34.2451	-0.417971	-6.47226	22.5102	-10.6669	16.9641	20.8478
	14.9136	22.2116	30.5223	49.7674	-33.0335	-86.0622	-5.08274	28.363
	-14.6534	105.113	18.5433	13.5757	36.9219	-42.3507	19.9619	13.6595
	-24.2643	44.7715	-7.40122	34.4296	3.96571	-21.2354	28.0738	14.8601
	8.21624	8.66949	2.40238	45.4886	8.13309	-24.0731	39.253	6.6213
	13.7558	12.7395	-6.31211	46.538	-21.2229	66.3791	-32.2869	2.90169
	8.26657	8.52675	45.0391	-17.0714	-23.637	17.5237	-22.6574	-1.78581
	15.3172	-26.3014	35.3803	-0.146654	25.2908	-39.6037	-6.30336	5.85579
	-15.7807	48.0251	5.51375	-12.1143	-24.9017	32.6373	29.8019	33.6716
	6.59102	49.0007	52.6921	-43.8708	109.427	-28.2567	54.2815	32.8011
	-37.5179	-49.7911	-41.8629	-32.4233	-52.1719	57.4112	5.00925	17.8486
	-56.5823	-84.6807	2.42581	41.1727	-20.1556	46.6848	-20.9999	-16.5719
	6.25961	39.3037	41.9895	-5.63953	117.772	82.3751	0.997332	-0.64668
	22.1288	14.5593	11.555	15.9619	-8.38707	43.4735	27.9281	21.7739
	5.57976	-38.0902	83.5384	57.3443	91.0046	31.4848	49.8326	56.6864
	11.5588	27.1033	21.5921	23.6104	78.3737	72.9435	59.5509	46.7889
	-7.36311	-33.3894	81.31	-26.6507	-13.2553	-38.1519	4.32548	1.0419
	8.64522	-20.2242	-22.0695	-12.0066	-53.112	-43.1638	-11.1815	-25.2613
	7.52923	3.37721	-59.2747	-32.7892	-94.6309	-71.0366	-29.91	-20.6269
	0.614335	2.89991	-8.85058	-53.3926	-69.6331	-70.7346	-31.4717	-22.9984
	11.6057	-2.17312	-60.0503	-1.92705	12.9495	4.24508	-30.1494	-44.8765
	-4.51075	0.96981	-33.4111	15.5753	-16.603	-39.8256	-16.0381	-24.7475
	27.8104	-7.68408	44.5425	22.9918	-38.0793	20.3901	29.4708	19.5964
	38.2884	-12.6088	42.1786	-21.4377	-23.0816	-37.7226	-13.6133	14.5124
	1.21584	60.4613	34.7259	8.37328	8.76989	7.89039	15.2624	2.27095
	14.6669	20.1404	-41.6669	-13.8516	84.7551	56.5283	3.93522	11.0731
	-60.4316	-24.0051	5.72231	-4.49185	-3.39985	26.133	2.92736	1.06229
	26.1467	24.2775	-60.277	18.8218	-12.2866	25.1506	-11.4744	-18.1309
	-29.5964	-17.4811	-2.56867	5.47602	63.0201	-18.0796	-8.5476	9.9541
	-46.6618	-25.1784	-43.7065	0.939324	23.3804	-71.9993	-31.3676	-0.678615
	-5.91869	-34.9744	-14.4084	-11.3131	-26.7366	-29.259	-22.2894	-33.4247
	28.317	-23.2273	-38.396	-2.46709	50.0101	-65.6771	-41.063	-22.6444
	-29.7119	-91.0732	-32.9332	26.3994	131.65	40.191	-27.3002	-9.95195
	36.1302	60.7953	14.7521	10.3823	-22.6317	68.0782	34.1409	-27.0099
	39.4427	58.6793	37.4434	-12.4143	12.3879	29.5141	2.03547	20.2011
	-29.3985	-19.1534	15.7583	-50.0086	-124.887	-3.91076	10.1533	0.599572
	-23.2571	39.4601	58.2633	12.6767	-29.2015	-35.2112	-25.9632	-16.2607
	-20.5286	-42.9024	-4.5823	25.4173	-38.4843	-2.86653	-10.9002	-2.03362
	-28.9418	19.567	7.22511	10.5929	32.0906	-15.3521	-18.7541	3.38673
	7.87941	39.698	8.20004	12.5924	98.3341	-12.4811	-5.92971	-31.0708
	-59.568	-62.0155	-76.891	-54.573	-146.131	49.3166	-12.5749	-12.3065
	4.15366	37.7756	-48.0359	-56.1644	-29.3202	-73.6706	8.81867	6.58598
	-2.54127	-17.2161	-29.7321	12.5718	30.4174	-61.5561	-13.0517	-5.74446
	36.3178	-46.305	43.0988	-0.0909624	-92.9293	0.497265	43.1993	4.25662
	61.1311	18.0284	8.77915	55.7831	-3.21858	-1.61384	20.2661	9.40816
	22.6157	-49.247	-29.1339	25.8812	108.539	70.3789	-10.501	-19.6214
	-32.737	3.12356	-11.6267	-19.7552	2.96163	65.2575	-22.4653	-30.5961
	-42.8881	22.3344	6.57913	-26.7396	-67.2999	67.6045	-11.4283	-8.56221
	-16.6237	57.1619	17.7691	2.91183	-16.1633	-9.41542	23.9325	14.8644
	-29.8728	8.14712	-24.0812	-15.8222	2.12574	-114.214	18.9257	48.6172
	22.6145	66.7903	12.5993	-43.5969	36.5979	-85.0776	40.9292	16.9121
	-34.6386	-42.6095	3.56384	-34.9751	-2.20938	-80.4267	-2.69002	12.8086
	10.9122	-33.1016	42.7778	-7.1441	-43.7944	70.2666	24.9457	-9.94625
	7.51867	14.1692	-50.76	20.2958	19.5161	16.7665	44.8556	0.93642
	-13.8179	30.4286	-12.6287	58.3759	64.1324	-18.994	31.2014	13.8822
	-5.92389	18.1335	42.4189	23.5165	23.5363	18.5497	5.28498	-3.61191
	25.848	17.2905	-36.0457	17.1913	-31.9097	59.7778	-28.6383	-6.34546
	-8.76761	-6.53682	63.8213	-15.5741	-46.5879	0.595127	-47.7035	-19.2089
	11.7461	-52.7033	-15.1574	18.9787	42.6848	18.5523	-45.1684	-5.75588
	2.05014	-75.2984	58.4908	21.4697	-71.8658	59.8378	-34.1512	-17.0836
	35.7846	47.117	-20.5862	-12.3914	106.439	-10.9286	8.07877	10.2901
	-15.647	-14.6987	21.038	0.502723	-145.907	39.6797	30.9014	45.9293
	76.3526	38.8948	44.8607	8.85559	-21.6182	20.9684	19.4166	6.0964
	19.8974	-49.0038	18.1425	-18.6188	28.5085	35.4914	4.23952	-2.37871
	-8.88368	28.4444	-5.3511	13.6842	-21.8165	-70.1498	-12.7996	-2.30756
	-56.6311	-0.386375	-56.6046	17.4452	-41.8762	12.1028	-30.3809	-16.9132
	62.9274	-57.2794	-59.0237	-38.4821	8.90345	-38.6808	-44.227	-33.2461
	63.5823	37.8556	11.7846	-27.3567	7.11369	-40.9396	-15.7512	-32.784
	11.1295	5.68831	-30.3399	36.2004	41.5889	-105.198	18.3155	15.8224
	-33.3693	11.7085	-11.502	18.5027	-1.72466	-25.5422	-4.18155	24.7445
	-21.2231	-24.1449	0.682538	30.3338	113.915	38.106	-11.5131	0.766006
	-6.98612	-45.3591	12.4718	-69.9499	-19.0978	-2.94856	15.176	-15.772
	-2.70201	111.813	10.0673	-7.13822	-40.7676	-22.3742	-5.19983	-13.9273
	8.63002	9.09828	-15.9391	29.0848	18.9856	42.1087	16.12	4.02311
	32.5031	-0.153336	50.9575	6.99383	-2.41479	11.5236	23.7896	0.204822
	4.52729	24.7882	-19.0005	11.3172	24.9198	21.7426	32.1424	10.2995
	-88.685	13.8219	-32.1892	4.30032	-37.0083	22.1992	3.13052	-13.4401
	-20.9267	19.1053	31.047	12.0779	0.103991	-40.1588	32.383	26.9143
	-10.5174	-58.3398	-0.763052	0.397761	-17.9621	22.349	-2.66898	23.0331
	-22.9244	-27.8865	20.9212	-12.2631	26.0656	32.5562	-38.488	-18.3537
	14.1428	-56.5417	-41.6471	-34.32	-18.1555	-11.9635	-32.0849	-28.7965
	3.12778	-31.5068	-27.11	11.2457	9.06899	-7.71349	-45.0416	-38.1715
	17.6706	8.10869	-35.5285	-37.5029	20.066	19.7158	6.33312	-8.75626
	20.6573	34.0544	12.1938	20.1281	32.5047	-56.9061	45.9085	29.3841
	42.0133	27.0531	65.8973	-26.99	65.7155	6.41399	56.1212	47.0606
	48.1173	28.2734	64.5843	10.9583	-51.0382	-52.6856	43.9514	45.1785
	21.9623	19.9481	12.4704	4.92065	61.7159	55.7073	34.9135	26.0607
	-59.0664	26.6346	6.97303	1.55286	-47.632	2.62819	-16.2585	4.67631
	26.4478	49.5829	-19.6406	34.9879	63.4968	-28.2526	-18.7407	-20.1408
	-40.2999	4.68574	-24.3326	-42.4606	-62.9243	30.4783	-51.0602	-44.6194
	43.5737	-17.3294	-57.4907	6.21233	-38.1535	-22.9589	-15.1016	-9.34778
	-10.6822	-59.1708	11.3255	-5.31074	43.4067	-0.858671	17.961	2.38905
	-8.70517	-26.4421	57.8713	35.609	-51.2952	88.3045	6.82715	-9.0182
	1.52304	-41.1482	14.9225	38.0084	-7.39576	68.4182	-9.15816	-20.3044
	-67.7966	-46.6395	-6.41418	-25.0235	-3.54622	25.8819	-45.7345	-13.1926
	45.6002	1.58912	-45.8986	-34.8508	86.8749	9.49019	-1.76045	-14.583
	13.433	-65.9342	18.9214	-2.33352	-5.46372	-16.1889	6.93053	21.3808
	3.79715	26.068	-27.6165	-5.73777	17.1736	-11.6103	-14.6691	23.3081
	8.12588	10.5957	23.3892	-1.25542	-15.6142	-56.3267	-6.75516	3.60903
	11.6203	33.34	-15.4401	-24.5754	-30.7195	-19.8212	25.6098	6.48199
	-64.4848	-17.7051	-20.1612	-38.6749	-15.5202	-18.515	-16.9343	22.0357
	11.3485	15.4109	-23.5891	-21.4287	-12.6401	-16.0137	33.4085	16.0813
	-27.2662	115.596	-35.0764	33.7187	-3.22962	-101.406	-2.0658	-0.457149
	-35.3055	6.66903	3.81724	28.5886	-66.682	-64.9621	-1.88666	-0.294649
	-65.5242	28.6085	25.165	27.7048	23.631	47.6532	-18.1231	-11.1224
	-21.0997	-61.453	21.5361	5.61823	-33.4145	59.213	-9.42657	-29.7852
	-5.69391	-114.492	33.2882	45.0901	20.0583	76.447	-11.5303	-5.3878
	27.0359	1.47813	15.7323	25.3986	7.63851	63.0286	15.3126	3.86775
	-12.5269	-45.2123	-3.56627	-29.9908	-32.9083	55.959	35.5015	9.30152
	-1.63541	66.2427	18.6463	18.6075	48.8117	42.6167	14.9732	23.2339
	-47.2186	-38.0102	17.9161	-31.1164	-10.7137	-40.327	30.0528	32.6785
	33.3137	1.71105	0.248036	-6.71334	-6.21001	8.13406	-26.4518	-14.153
	30.4316	9.35266	46.9106	-19.0001	42.0972	21.403	-11.0778	-7.30798
	1.87682	54.4811	-16.364	-6.14495	-39.8216	-77.179	8.65956	2.22081
	-1.87767	46.722	-29.4935	29.0156	59.3041	-44.4382	2.81205	1.03068
	91.6445	73.8826	6.64063	39.8572	72.6838	-84.3101	5.49841	10.4657
	59.7758	79.021	23.4115	20.9609	1.14843	-62.6569	-10.789	-3.59155
	-12.9262	-54.0961	-35.3154	-62.3173	-35.8262	-68.8115	-15.5285	1.849
	45.9883	-40.5376	11.7594	10.4453	-5.44034	25.1517	-38.3104	-33.4133
	-1.18387	-6.72685	-33.3748	-2.73193	37.5192	53.8456	-39.9563	-29.4361
	13.3805	42.8663	-14.914	-2.84958	-18.3106	78.2044	-6.89953	-5.2649
	-12.7838	-28.9743	3.41251	14.6656	-30.8799	116.671	23.6856	11.4833
	-23.3752	-1.83911	69.148	6.59994	11.3476	-8.68758	22.1619	21.6274
	-34.2584	-55.9068	-3.88597	3.22874	-61.253	35.6984	-31.4958	-16.0919
	27.0334	-28.4178	-21.3789	18.9789	30.9856	43.6797	-27.1332	-26.5613
	15.6983	5.14336	-33.2819	-62.3465	-28.706	118.235	-9.65612	9.8291
	26.7409	71.4791	-20.4969	17.7576	69.8183	-9.15471	32.3598	16.1335
	3.67221	22.4426	-40.5021	14.1598	34.2631	-49.1114	35.2284	49.3056
	-76.6026	-16.5691	25.5254	-5.54441	-77.3719	-81.1181	12.6573	18.8045
	-13.1636	3.94771	77.1666	-19.38	85.1746	-29.6311	21.6958	21.7035
	4.40626	25.5737	-11.9938	4.8591	59.4565	16.3821	-23.5099	-8.19718
	-4.5446	-12.0314	-58.5571	-36.3824	-10.6502	-18.8057	-36.1123	-32.0853
	-11.6051	9.61795	-58.722	28.8705	-76.932	-6.51592	-21.5204	-33.348
	44.1613	-11.1961	-7.60349	4.23455	103.204	28.9924	-30.9897	-16.7464
	-25.0413	22.1739	-1.23885	-56.7381	-64.7819	-37.3182	28.8091	29.0243
	40.3457	10.3984	25.3888	59.2609	-17.0616	-34.9446	47.0219	30.0197
	56.8554	6.86026	-31.1878	-2.18506	-30.9705	-43.9804	40.3006	17.2192
	-28.754	-34.9461	31.1341	-37.3158	-87.1903	-31.0111	-14.4328	-23.9788
	32.7243	-67.9203	-24.8529	21.4701	-14.7549	-92.7227	0.504967	-2.95148
	-62.704	-19.9796	-30.9265	21.0529	-46.1698	-10.5182	-25.3462	-31.5763
	1.75932	26.9549	-14.3299	3.78269	76.7	98.9961	9.09687	-7.0353
	17.1793	35.5438	17.3596	46.5819	-40.3669	62.2967	15.7149	36.2218
	-5.67181	-31.4796	67.6794	53.3755	20.3821	-26.0913	0.866513	0.395339
	-26.7446	-46.9388	40.7525	21.2219	64.6639	48.7428	-21.6295	-4.88082
	-57.129	-59.7634	-31.2227	13.4665	-100.553	45.7836	-45.7966	-25.8039
	33.8067	-30.3223	-102.373	31.4251	2.52741	-0.581733	-44.6607	-1.12741
	-6.04949	-14.4217	-2.03366	-34.9724	-6.70716	-52.37	-18.3339	-10.1128
	-22.8957	1.70422	2.64281	11.7479	76.1317	22.554	52.0703	24.1175
	14.1809	93.0974	31.1914	-35.8313	-42.3657	-73.4539	35.4375	50.6646
	-0.505438	22.0979	33.3901	-13.2794	9.75021	-47.9018	-14.5831	23.9365
	-7.91714	-67.2795	36.9701	-16.0963	-1.36715	-62.4144	18.5496	-9.57171
	3.90868	-2.21361	8.53583	-24.4609	-66.2332	50.0722	-21.3619	-31.8846
	-12.2107	25.5321	1.7442	22.9192	65.0356	4.81965	-27.3843	-1.71052
	-5.85662	23.9972	-30.7785	71.8097	60.3498	109.777	25.8745	2.1346
	25.487	13.5938	22.1815	-21.8085	51.0232	72.3534	51.6144	24.8484
	-26.7012	-17.5939	34.8709	25.6391	-59.3796	26.5673	17.2984	1.54212
	-12.3193	29.0183	-13.0259	-58.4116	2.95382	-98.2186	-32.5881	-23.9485
	-48.5594	-29.7957	14.7969	6.46039	-100.263	-85.567	-62.5235	-36.9413
	98.9521	5.23593	7.75023	-13.5664	-4.30317	-44.1318	-47.9619	-47.7442
	7.76933	11.0428	-19.5837	13.4842	44.3883	-16.7585	14.6789	-9.24566
	-8.72171	-23.5168	19.9325	14.9652	-66.8676	73.4203	42.0356	16.8388
	-9.89624	8.57253	13.8602	62.1499	87.4943	62.152	29.711	22.0455
	23.8503	59.9364	50.0976	11.0401	-6.82347	-22.338	-1.82888	18.9703
	-4.03514	-63.0849	-23.7295	0.344565	-14.6985	19.0767	-1.61112	-25.4056
	26.9779	83.4251	-7.45733	-76.5505	86.1059	10.1619	-1.64822	-18.0312
	-19.8579	25.3929	-23.9391	5.98805	-21.0602	31.2733	6.91554	17.7369
	3.01307	60.2586	8.62216	-60.5383	17.0853	-17.1884	38.3854	46.7676
	11.0931	7.91297	59.1519	7.85824	13.3873	-17.0291	41.214	56.5943
	-4.76109	26.7665	62.8319	-28.398	30.4591	0.743531	27.0243	4.81469
	-25.3107	-52.8184	-26.4176	-38.2876	-103.555	2.47861	6.63069	5.93431
	-85.3964	-35.2233	-14.3017	-11.8697	49.0683	-72.1564	-17.4901	-19.0589
	0.358412	-19.992	-20.2752	-34.0566	-41.0114	-71.7672	-44.2591	-12.033
	55.4593	34.3664	3.6159	-18.3766	-11.283	4.08258	3.03508	0.375986
	-11.5129	-80.5871	1.39038	63.0224	-89.5335	27.8223	-1.53568	-26.4024
	9.43359	7.66415	42.1107	-20.2433	155.668	84.2469	-33.7268	-7.89014
	0.0265296	-17.1939	-35.809	-42.4153	-44.4193	4.82755	-44.5418	-18.1369
	12.7434	25.6848	-12.7179	37.7737	33.806	23.0185	2.16309	-19.6657
	32.8295	-23.5788	-24.1199	-3.73177	-0.933343	-13.281	-11.7026	3.48069
	53.438	34.7343	-6.83709	8.39963	61.4661	-13.3959	5.08164	-0.14992
	11.7984	22.9363	54.5209	44.0134	45.9571	86.1792	10.8632	17.9028
	-45.6017	-51.0662	-39.9307	-37.5898	-45.5936	37.9813	8.74802	16.7804
	25.8034	-20.3302	4.48907	25.1908	60.9028	60.145	17.233	3.28726
	9.7465	-29.5107	-58.6134	9.49207	-58.0468	-13.2534	-14.1167	-16.5448
	-20.3773	80.1723	38.0117	8.60109	55.4325	70.3595	-15.2882	-22.5995
	-8.65687	26.7731	-21.8379	-56.1835	-70.4649	-36.4048	-18.7005	4.01492
	76.7447	-12.5729	28.0757	-5.72254	83.7851	-40.7978	19.298	6.67686
	-32.5595	13.3322	16.5069	50.327	-129.243	-96.3485	-11.4514	1.4891
	-16.8284	43.6729	14.5164	3.68488	-37.9015	23.3048	13.2663	2.31681
	-11.566	54.9422	-4.15424	4.13896	-23.2973	71.8063	17.3776	27.5359
	20.0618	-5.7348	18.2333	20.0049	142.845	11.5763	7.13121	11.192
	-1.50725	-7.02699	6.67111	-17.9047	2.83415	-33.0259	-24.2036	11.5698
	-31.5342	-32.0706	-24.1876	5.58367	84.3928	14.2588	13.7721	-13.9987
	-8.69231	55.6753	-40.1706	-3.58985	3.99913	-124.401	-15.1677	-40.7491
	-24.3343	-49.3735	6.01715	2.32474	-59.0483	3.69521	-21.1686	-4.71478
	0.427505	42.5543	21.5388	17.2086	-12.9713	48.6898	45.2626	-14.0987
	33.1499	-4.86293	-5.06209	29.0435	-60.4084	-62.0652	-6.20993	-30.8214
	7.549	-59.0631	16.0276	31.102	-64.9796	7.06004	-2.60247	5.06409
	2.01874	0.947028	1.07393	-27.8866	-29.0844	69.7778	19.5079	13.5695
	5.45927	2.97849	19.8459	-9.44185	26.1311	-52.2418	18.3342	28.0551
	-21.4971	-1.54147	31.4932	31.2018	74.5812	45.7045	-15.1057	29.5061
	32.4146	14.2698	25.9279	-0.473175	-71.5178	51.2865	22.7458	18.2297
	-22.6913	-51.8827	29.8704	8.8587	-34.5893	29.5731	15.8156	-11.3545
	0.341376	55.2465	-44.7507	-2.1652	34.5468	42.7893	-37.4823	-40.0506
	-9.53272	-69.3724	-67.9792	-11.8157	-40.0319	-19.3542	-24.5026	-23.6909
	20.1862	-9.72307	-17.6799	-38.6411	14.7367	35.3961	9.83375	-11.2119
	13.5718	-8.9417	21.7753	-19.9934	80.8379	-18.7221	47.98	25.7021
	17.1024	30.4511	29.1775	37.3061	-67.4232	-43.2882	36.1619	22.2754
	0.494207	20.6947	2.12763	63.7222	56.9698	-40.9062	14.1602	-8.15832
	-54.7901	-57.4142	37.6851	59.1735	-75.6136	-24.9181	-12.4095	9.13412
	22.4894	11.6944	34.0778	-25.1343	67.8934	17.8548	31.4765	23.0482
	-65.1479	28.4975	-19.019	13.3193	16.2058	13.9274	29.2366	25.3874
	57.4534	21.1804	23.6072	-11.5887	87.9648	22.6598	20.8498	-10.2373
	-12.9944	-32.7393	-82.6508	-36.8754	-23.7942	-35.9898	-11.8364	-1.09449
	-35.5986	-54.7701	-49.2934	-9.78199	3.65149	-15.0113	-60.7406	-15.02
	-46.5398	9.89627	-18.5207	-7.876	43.7822	29.4524	-2.68842	-2.21248
	-60.9432	-28.3356	14.0605	35.9577	-20.7553	6.6003	-21.115	-6.48264
	58.8669	47.6988	18.4006	-5.91083	11.1546	-33.6169	8.84145	32.3843
	38.628	27.2533	5.58203	-18.5372	-20.5186	-39.784	16.6206	15.4033
	-10.4076	48.4428	-20.8692	-18.9439	-3.91987	30.3761	-6.34558	-13.4969
	0.318232	-63.3648	1.9336	-72.1477	0.290234	-10.802	-20.9495	-10.5168
	16.8023	-4.64574	-1.1094	-14.7404	-40.2027	-49.3152	-16.8003	-10.0891
	65.6969	36.2167	15.0019	6.88354	30.7367	22.6867	-21.2153	-26.6001
	21.7419	-8.10366	16.4353	-0.923622	-5.48729	-7.22832	6.0691	20.1229
	59.8849	2.72081	-20.3836	-2.00561	-1.58737	12.8235	-6.48234	-12.2707
	0.233602	2.15023	13.8504	-58.3458	-107.064	-76.399	-4.8588	-8.87742
	-85.6573	25.9153	33.3339	-13.6285	-72.2971	-13.433	22.3801	6.76312
	12.1586	-11.2801	-37.4125	-24.2687	-77.5428	1.59205	5.91656	9.52629
	33.2763	95.5874	2.22668	7.26861	65.2156	51.036	59.2615	24.7384
	0.581643	-40.5319	-38.8409	-0.42933	-17.6972	-63.471	2.65376	14.2666
	9.38774	63.3699	0.893631	16.9746	31.2484	-89.8943	-15.4402	1.89613
	0.849231	-10.8929	-7.92166	-23.8126	-25.1814	-42.984	-13.799	-20.16
	-75.9139	-23.3845	10.3659	-4.87499	-25.707	-45.5225	25.9443	15.5722
	90.5814	-18.1765	-8.54419	5.9673	58.0368	43.7523	29.4371	27.5817
	73.4584	24.8789	26.2176	74.1649	80.9139	-24.9965	31.3334	7.93878
	-17.8194	1.06383	4.11278	-30.1218	-45.958	14.4886	-11.4735	7.6603
	-5.74416	-29.5038	10.0542	22.7625	9.25425	14.8043	11.3023	-21.8186
	-28.5369	-58.884	-3.65921	-20.3281	-11.3069	-27.4083	-50.5092	-30.2989
	-1.90676	47.9885	9.91355	1.7423	69.2831	10.3102	-21.9686	-17.3956
	-35.9939	38.0933	-1.36016	7.24383	-4.97444	154.883	29.0131	17.3185
	49.4913	102.051	31.8139	6.13631	65.0843	-50.558	18.4399	40.7797
	-9.36504	-23.6041	48.0167	9.80603	-33.1189	-64.8018	9.15713	13.3251
	21.6595	-61.8241	51.4013	20.5549	22.5843	69.6074	-43.0352	-38.4055
	-51.7665	-65.4001	-10.2394	-18.6392	-83.254	29.0193	-57.12	-21.1543
	28.7801	-6.43558	-46.7471	75.4889	-24.5096	81.391	-5.9127	-24.0698
	-27.2109	-51.045	-29.4022	-24.8749	-114.326	-40.2163	29.8334	-16.5883
	-35.0725	8.92064	-15.0051	29.3209	5.54879	-16.5262	7.3272	-0.27074
	-18.1961	-9.91146	18.5487	-9.83695	-31.6635	-32.8905	-25.3775	9.31701
	-51.6645	-23.574	22.1309	-51.899	-47.0869	20.6916	-7.92162	-19.8845
	20.0807	-44.2181	-5.01968	20.5735	-77.6262	-27.817	-8.85463	-4.92356
	-46.301	81.179	-34.5248	-39.3768	4.05961	-32.212	-55.1295	-13.5969
	35.4211	-25.8097	-50.1846	-3.14049	-38.801	-16.2322	7.8291	-6.34606
	-4.16258	25.899	22.4256	2.76759	101.018	-1.82687	19.3129	30.6036
	0.66331	56.6039	4.96681	23.8567	67.0138	-35.4645	21.2193	14.0333
	11.7735	-49.2633	-32.1564	31.7499	2.14571	-48.3343	-7.2848	21.4668
	-6.26047	-63.2049	17.6565	-32.7281	12.988	-9.18034	-2.26231	-5.95781
	37.8017	-15.5422	42.0272	16.8437	33.8203	77.367	17.0666	-4.13324
	-16.8698	-6.0793	3.13232	45.9802	11.7798	-1.47939	0.92785	2.89157
	3.12179	-6.5111	-46.9822	-28.5783	70.7764	7.30149	22.9134	-4.09805
	16.8201	4.29824	-32.7328	-5.05429	61.2144	4.00049	-9.93103	3.91754
	15.9995	-0.32582	24.2218	13.1231	48.3251	-22.2683	5.23909	5.31949
	10.1384	-0.891389	-5.8326	-22.5434	17.7413	53.2984	-11.8476	2.03856
	-48.0672	15.435	47.7845	-7.44545	-4.26339	40.2258	5.5532	9.75595
	28.1014	20.3471	64.5034	8.14018	82.214	46.1713	48.2547	8.25593
	-1.38479	-0.40177	-16.8623	-22.3455	-85.6922	-46.5615	-30.5594	9.17323
	68.8708	45.5542	-13.0931	-62.4407	-53.3634	30.3618	38.1572	18.2846
	-3.81275	72.8155	-3.3058	1.04856	-18.4488	28.4075	21.4359	23.9105
	1.38081	79.4752	14.0214	21.2615	5.49454	25.2405	25.4775	8.15824
	-39.3829	-74.6425	-8.90159	17.6416	10.0458	-26.2648	-9.62913	-9.37858
	-32.637	-44.7993	-42.9045	17.8298	-44.3379	-46.2501	-37.2535	-28.5275
	9.95278	1.52449	5.09627	14.3351	37.3804	16.2845	12.8399	-10.3196
	-28.5905	9.06137	-68.5011	8.21315	-122.52	-42.2904	4.98835	-13.5448
	23.304	0.303805	-5.4194	18.4398	12.2499	87.013	8.67971	-20.8826
	44.0876	-3.48751	54.9083	13.2322	122.284	40.9085	-6.18519	-14.9154
	17.8427	43.0432	4.12186	60.5289	65.1563	29.5623	-3.06882	-19.5604
	0.601207	-72.1686	-38.9087	4.73469	-138.446	31.3566	-47.8492	-37.9096
	9.23603	-9.00916	-4.53316	-1.71353	108.654	9.79758	-36.3122	-32.076
	-29.4669	76.1311	20.2595	9.65397	5.54797	50.7982	19.9534	32.3131
	-13.2684	-0.635702	-12.9337	17.652	12.1624	-14.617	31.9978	15.4557
	-22.0386	-57.191	-15.2968	-32.2643	-28.7084	-45.0293	-10.6197	16.3119
	-5.26034	16.166	-10.731	-14.5297	-67.9602	-35.5294	3.56203	24.4039
	-4.06523	30.8227	4.24091	14.4631	21.7603	-30.9354	29.2961	1.29831
	-41.6276	-33.4696	-12.8736	17.2503	-19.7004	-58.0348	-8.50181	5.94575
	-24.721	-45.9954	-31.0316	-31.7396	-3.53162	3.60957	-12.3885	5.45075
	29.7408	-53.9808	8.83365	29.4848	34.8691	105.467	25.5577	44.3146
	27.2377	95.5534	66.3978	-19.5831	113.527	2.39162	24.287	23.5778
	-28.4138	27.3962	30.08	-38.1322	-75.9942	-98.8228	-20.2296	5.45867
	43.4151	29.2814	-4.04875	41.5652	-0.868583	57.4407	-21.6802	-27.4062
	-14.7044	-60.4565	-32.8803	2.09254	-53.8114	23.669	-39.92	-24.714
	-53.4109	32.4936	-5.14138	-49.6517	-21.8563	-20.5005	2.54587	-27.8483
	50.5168	-43.8742	-24.0043	-15.9693	16.115	0.413679	5.46262	-20.6991
	-28.4779	22.2647	-15.647	22.691	0.856044	-5.58307	17.305	7.05671
	21	57.3347	33.8302	24.7646	-43.145	-88.9284	21.5087	-3.77424
	13.7892	-9.57067	8.53828	-32.4851	-44.1693	-28.763	-0.772511	19.6333
	-12.5385	-12.4855	28.3844	-15.2733	-31.426	-44.5273	-18.5275	-20.236
	-19.805	12.6338	-45.3079	3.17068	-6.75225	14.945	-6.42053	-23.9888
	-7.79241	25.8336	-13.6351	1.13416	-36.253	4.93245	-20.8777	-18.4778
	1.4505	0.165845	-12.1751	-18.0243	45.8075	17.5438	-3.73424	2.90569
	-35.6284	27.3961	10.5513	25.776	-37.7333	4.65713	7.95003	26.5617
	27.7865	-29.7729	71.8544	18.9252	-26.5379	18.5123	22.5972	8.1325
	-14.1615	-22.708	6.16504	-23.7922	112.953	17.8619	-36.8275	-37.2812
	2.26381	-36.1555	-4.47803	-2.53443	-5.14616	-10.658	-46.5717	-28.5358
	30.2511	14.7133	-18.8173	18.9528	-0.303436	84.034	27.9153	-18.4047
	-14.0648	9.71048	-23.5609	-17.278	-42.6036	-20.4749	11.4923	2.37034
	-21.6689	23.468	-2.17491	-14.7029	39.5438	29.0713	-1.24199	13.892
	-28.2002	-2.40483	-12.0626	4.46189	123.671	-57.8121	-1.20444	15.2964
	-22.2358	4.11218	4.84649	-9.35122	-91.2504	-59.7205	-2.71346	3.84449
	1.21001	-82.2128	-22.9983	12.1099	21.5669	-20.0943	-33.166	-16.9107
	-1.01606	-26.9922	-9.90745	-1.56897	-9.55015	44.384	-15.9924	-9.92002
	29.5581	29.7628	-31.3506	-17.8788	101.943	29.7225	23.0459	8.25451
	30.9872	20.0434	21.2425	24.3882	9.27687	1.13653	27.5642	30.8044
	30.4781	-0.480244	14.7565	-11.5252	5.1037	-49.2689	30.95	1.72702
	30.2997	37.0498	28.8446	12.4139	-30.2668	-24.1521	-4.17356	-1.57069
	60.4759	23.0724	20.1193	15.4236	-47.2073	56.9248	-23.2716	16.8008
	2.64811	38.2107	-23.7084	-9.58471	43.0721	30.3339	11.1791	6.13843
	40.2464	-20.9786	-2.44886	26.0408	66.9164	-21.4278	2.78273	-26.0884
	-9.99296	4.70604	-3.13412	-24.7763	-117.851	0.0163732	-8.22272	12.938
	-13.4451	-22.2609	-30.0432	7.47737	-2.81689	-27.5385	22.3301	17.7584
	-53.7394	-25.2519	-32.2262	-26.077	-50.3301	-48.3017	33.9053	1.61945
	36.4755	-30.9535	11.1835	-21.2484	0.55292	-25.5289	-40.2367	0.90842
	-19.2162	-47.0036	56.2901	-14.3493	19.636	-5.56578	2.89754	-13.7126
	19.7924	-49.234	-8.2361	37.985	19.0119	28.2243	-25.1345	-19.144
	2.1729	16.0562	-22.0372	12.9235	-17.2044	-56.6572	5.88888	-3.97407
	-43.9298	-74.0538	-7.49185	-13.831	-15.8997	10.658	6.64387	-6.04973
	24.8267	0.0384697	-3.9631	28.4357	42.0471	17.5032	7.01088	26.6645
	32.2927	-10.0831	48.0058	-1.63241	86.5775	7.93112	37.4583	20.5867
	9.2975	-29.2048	21.1156	-45.6348	-94.3926	24.0507	3.28366	29.1498
	-67.7976	-65.4285	37.6425	-1.29108	78.1277	44.4381	-1.46133	21.3008
	-12.8375	-10.2432	-47.3579	-21.5658	-10.859	-61.696	10.0632	-7.05219
	-21.8304	-28.6755	-22.5599	-48.2558	-17.3896	21.5306	-14.6122	-34.5536
	-21.9098	7.08533	-14.0442	11.138	9.76522	71.2576	-31.9387	-10.4336
	-30.3268	38.9606	-7.5282	-4.86825	-34.0607	10.8558	-3.75041	1.71838
	48.0498	33.9882	7.5061	0.635217	91.774	-87.0169	22.7059	15.6192
	-50.048	-30.2438	-4.05784	3.99559	-69.0228	-36.8895	22.3784	8.73883
	47.6209	-7.7497	3.13932	5.65446	-13.8248	43.5094	-26.9713	-21.5287

## Sheet: C7
	Fig 3A: Left LGN	Fig 3A: Right LGN	Fig 3B: Left Pulv	Fig 3B: Right Pulv	Fig 3C: LSC	Fig 3C: RSC	Right V5	Left V5
395 data points	-9.58741	49.9117	62.527	-4.51807	1.12032	-35.3489	14.0402	3.0534
790	8.33527	-49.257	-38.7349	-6.77176	-53.2454	134.734	-3.27687	4.23665
13.1667	19.9087	-34.9616	-64.6095	-4.74292	95.4665	-127.96	-3.57853	-19.8476
395 vols	-38.3787	27.334	0.342636	-19.1422	-13.005	-41.8302	-17.8578	-15.4233
	4.40703	-20.7535	-39.0993	19.4866	-20.0942	-2.38809	-33.4262	-9.29922
	67.6535	-14.7138	16.7356	-29.1726	40.0356	68.0622	29.7299	26.3572
	-60.2236	49.8917	71.4849	49.614	-48.5852	13.7581	23.4019	19.6799
	27.3163	28.4599	34.8508	1.92198	-31.2359	66.0037	12.9613	23.8648
	54.3103	22.9542	32.9579	-1.55673	-12.7612	-56.3283	15.6407	9.79713
	-8.78619	20.6775	-40.8508	4.78428	7.27219	123.029	-41.978	-33.987
	-119.813	-43.8117	-18.0389	-19.5302	46.28	-77.2908	-28.4569	-25.6898
	55.6231	-22.9802	20.5089	28.341	-92.6066	17.3416	-24.3968	-5.80468
	-13.3747	27.3311	39.2468	-3.96257	69.5899	-60.7531	57.7634	46.3372
	-15.4284	119.175	11.4509	-59.8919	20.8449	56.112	84.802	57.0781
	85.0871	55.853	-25.47	53.9307	2.38398	73.4509	17.3842	-1.64562
	59.8854	0.434733	-5.9476	-46.7814	51.2414	-17.9337	-29.7462	0.614607
	-9.02509	-31.3941	-38.8456	12.082	-103.804	18.3277	-13.2536	-19.8868
	-81.9863	12.5676	-29.0607	36.3062	-8.38296	-36.8193	-23.2421	-9.71325
	0.0573714	-32.618	-17.2881	-7.9849	-3.35283	-37.5845	-8.37683	-11.2628
	-12.1556	-96.6406	-23.4532	-0.255531	45.9467	-55.2825	-5.61112	-3.99804
	19.4386	-4.83401	-41.1275	1.21307	-103.676	111.5	-11.6788	3.4115
	28.4135	-33.4848	48.6235	-12.0569	14.6387	-23.0723	16.5756	25.4758
	40.2605	18.4724	48.4176	-16.5905	49.0262	28.7888	8.26683	-21.1065
	23.6921	98.7591	-21.2492	-2.83875	94.5891	-67.701	-15.4576	-4.93556
	28.6343	-16.3121	-35.2212	-16.5661	-30.405	-24.9098	1.8602	10.6302
	39.6941	46.9415	-6.91448	-8.58407	-85.8324	-56.0545	4.63054	-8.61617
	-41.927	-72.3122	41.2176	49.08	72.1035	-30.283	-17.5969	-9.90085
	-17.6177	36.8788	-4.19783	27.8891	46.5063	62.3287	9.44561	21.9109
	26.2674	33.6648	49.358	99.444	-142.653	16.9812	21.02	11.3681
	-3.81083	16.6566	-17.9607	13.0606	8.87415	-22.2265	-43.8974	-19.5728
	-28.9314	-26.7784	-20.7893	-33.9923	19.5549	-132.43	2.49495	-18.4853
	58.4697	-13.5603	50.3278	-0.311465	-29.4302	144.515	-22.0202	-17.9055
	-50.725	5.09347	-67.7868	-47.5151	41.288	66.4961	6.2947	15.5764
	112.514	-2.2315	44.5946	41.8839	-46.8266	127.241	30.2208	30.3828
	17.1741	44.1004	-2.63176	-38.0441	1.4836	-8.93451	8.72686	25.1217
	32.7364	-42.513	35.7086	15.0275	-4.39235	71.5828	0.828693	3.75714
	35.2044	34.8819	-61.7683	50.0895	-16.8885	-21.4163	59.8148	62.7166
	-81.1806	120.174	51.4336	51.4487	104.695	-92.2848	57.8422	26.8859
	-20.4644	44.5468	-23.2009	8.48701	10.1618	-50.0251	8.79508	6.44686
	-3.82976	-118.719	-17.4753	-50.921	-27.6309	73.9758	-24.4846	-36.2088
	-18.3304	-81.3436	-2.50636	-76.37	20.6381	-53.9798	-7.39379	7.03457
	-3.52324	36.3367	-29.0565	15.7893	-38.7531	44.7675	14.6455	-3.52189
	51.9109	-20.025	0.925714	-24.6478	118.73	-113.362	-10.1907	10.2825
	68.1301	60.6307	28.7536	-28.4326	-88.398	131.712	15.5611	14.8856
	-9.01051	-25.5212	25.5024	22.2535	39.431	-24.4289	11.0428	11.2363
	-36.8899	44.9992	-36.7604	-6.75084	-9.78671	65.0366	-12.524	8.70149
	-0.457191	-8.32438	-11.8842	1.73235	24.4522	-5.84339	-30.0766	-10.3325
	14.7574	32.5992	15.133	14.6242	-64.0529	50.9132	3.58929	-22.6666
	-81.0892	-38.4718	59.6095	-24.7329	-24.0525	47.2529	-33.8466	-23.104
	66.6712	-115.561	-35.9697	-13.8991	-27.912	42.8824	7.43109	-12.7365
	7.55722	-2.03188	-21.5406	12.7342	41.2924	-139.345	-2.8898	-0.447063
	-150.499	78.4449	12.0733	-20.2915	-5.0589	-60.1002	-5.14338	19.2043
	57.296	-41.6925	3.70104	71.58	-48.8223	45.7895	-5.40426	-23.2215
	-56.2437	-43.6103	-25.5753	-19.7463	36.3222	-115.455	-12.9247	-19.8651
	54.7432	-35.4607	10.7459	-4.74309	-7.90156	121.402	29.6276	-8.25763
	-40.2808	28.3882	18.8604	9.11474	2.5112	10.907	4.65659	-20.9237
	21.9009	-11.7628	-12.1737	20.479	-79.5202	-46.6173	-28.2591	-11.5735
	-97.4453	-58.0551	-25.6876	-13.8647	59.1292	-69.0648	7.9745	-14.6612
	-44.4066	20.9896	14.959	-54.3802	-19.5848	52.5975	-12.2202	-39.2746
	73.5742	-6.78372	-14.4072	24.0672	83.6208	-46.2486	-12.6886	-20.4439
	-88.3592	-45.4467	34.4934	28.2415	-61.909	15.1614	-13.315	2.71093
	16.0018	11.5315	-16.6182	-21.8795	35.9974	-82.329	1.30333	13.6898
	39.5427	34.4015	34.3777	53.1078	26.0299	73.5798	-5.0364	-1.32601
	-25.2231	115.204	-1.46103	-27.5622	-17.4439	-103.48	2.93111	35.6675
	-34.4148	-43.5188	38.5916	14.4317	4.64094	83.333	14.8904	1.49597
	2.83869	13.2284	-0.36974	21.2644	-5.57705	-47.2638	-25.2433	-37.3749
	16.8333	-23.0011	-8.1963	-15.1192	49.4394	37.2149	-27.8226	13.6089
	70.4307	-45.3924	14.3424	9.92746	81.9729	25.962	-13.886	-14.5018
	45.6243	-4.25859	17.7287	48.5333	-75.273	8.28684	27.1399	-0.580148
	19.3287	19.0482	4.683	-30.8175	-16.4563	-33.788	-10.28	3.16759
	-18.5348	-75.4695	-19.9326	-12.0184	7.15192	20.4828	6.16034	0.997037
	-35.3128	69.3138	-61.8586	-24.9603	-55.2184	2.76515	-3.21501	0.701365
	9.28868	-21.4123	-30.5018	14.1915	-47.0104	40.4919	-7.46175	18.5759
	30.765	35.1983	-35.0006	5.55462	32.7357	-51.6379	24.0465	35.2435
	58.4927	-26.9286	15.6269	-79.6513	-65.6328	16.74	36.4704	27.1059
	-14.2042	-44.4298	40.0883	-28.988	60.674	63.6852	9.20354	-15.2207
	17.5447	5.97468	28.201	2.62823	-23.0267	-77.7226	0.538952	-14.822
	24.8862	2.55957	37.3471	38.5587	45.9282	-132.487	13.2161	30.1283
	-32.3283	112.299	26.1424	-12.8653	48.7487	35.5467	-9.07794	13.4204
	-91.5695	-12.1068	21.3146	13.1443	-28.9552	8.45792	-22.1552	-58.3704
	-34.3236	-140.356	-44.6532	14.5209	77.2593	4.35963	-6.4456	-1.59974
	-0.470214	-3.22724	73.335	11.4463	36.5654	74.8133	7.11078	-5.66003
	-30.0506	-11.412	-23.2224	-3.17212	-5.94388	6.44766	-3.87269	-19.878
	34.1614	-59.9374	-35.5966	-18.4136	-75.0273	11.1716	-9.76707	-4.92214
	48.8538	3.17916	-0.67072	27.3939	54.6732	-125.93	17.7785	17.2604
	-17.2045	38.7851	-6.96989	2.17204	69.0104	19.4934	-3.00743	-4.90861
	32.0058	17.6171	10.9999	42.0881	-65.4051	0.867017	-21.8974	-22.0281
	-16.6322	-3.53927	-0.674506	-41.3836	70.1985	34.9227	-38.8974	-24.5204
	-37.9298	-48.69	25.1629	0.64756	-1.31536	35.5665	9.71107	10.4475
	6.24819	11.7306	-4.89487	-39.4546	-48.9314	-29.0192	-10.0466	14.0666
	-69.1625	121.344	-19.3959	14.7535	-87.0752	-40.8595	3.04073	-18.7205
	-16.0613	-20.4259	26.2433	45.1011	41.2624	147.468	2.47257	-0.113741
	-11.5699	-2.93478	7.52714	47.6106	72.2648	-39.8294	-9.13293	19.6583
	50.2469	18.5628	23.2268	-2.37448	-11.3659	60.8861	-19.7424	-15.7358
	12.6651	67.8233	2.09954	-1.57918	11.2326	-101.816	-12.2613	2.96881
	-43.7635	12.3462	-23.4484	-56.5026	41.6828	11.8078	-2.63297	51.2918
	36.616	33.1871	-53.7098	-41.7828	16.546	-19.2712	44.9681	42.4336
	-23.0087	-57.2838	39.476	11.1863	-100.021	-90.5016	65.4917	27.3034
	76.0915	3.11729	-12.6925	-39.0163	13.9017	91.7702	-0.916683	-12.6702
	-30.7767	-2.4492	9.46286	16.0066	92.383	-17.7265	-18.3819	-16.7929
	-30.4731	29.0787	-3.94268	-40.4624	-60.6201	75.0975	-11.4889	-9.65662
	-26.4805	-50.9529	30.3771	32.1295	-24.0121	-89.3731	-12.6579	-19.5721
	-1.56735	147.746	-27.0426	11.6806	-80.2376	87.6788	46.1259	33.4181
	57.3007	-88.1131	16.1452	39.2565	84.2608	-80.1551	36.7065	43.3346
	-6.49672	111.474	42.9324	-26.7585	41.2904	81.8587	5.45714	8.4134
	41.7159	-11.8424	-6.37559	29.3357	-91.3313	85.4215	-10.1893	-22.3737
	7.65238	-107.888	0.878498	9.70869	33.4156	-64.6722	25.0065	-1.06053
	60.7968	50.1379	-0.0824858	37.1328	-0.922118	-16.534	23.0534	31.4879
	-82.2771	-42.5815	-24.2789	-13.8335	-99.5252	23.8748	-26.1908	-40.0558
	-68.8059	-51.0784	-65.451	-18.9024	63.7655	-79.531	-8.69407	-14.3983
	56.8274	-8.05528	6.85254	21.4566	59.5962	55.46	12.0934	32.7468
	67.7037	-12.0763	-2.88644	27.2966	-47.2357	-21.0775	46.5041	17.3175
	28.5976	26.714	18.6754	-4.05759	-33.3751	-37.6099	-6.56735	-10.9685
	-9.47012	-42.684	-14.0449	-53.8793	-1.8593	10.4298	44.0037	28.7254
	39.3538	2.97923	-44.2201	23.5671	17.2064	41.0388	-27.786	-17.0384
	-11.5033	71.7756	-48.5613	-28.1341	-18.3724	-115.622	-25.6902	-18.5829
	-129.167	-1.67659	-31.7792	-39.5175	5.71068	-21.867	-57.9852	-50.9672
	-85.7212	-2.3906	-47.0531	-72.2954	11.9823	-15.0525	-38.7177	-57.7055
	-39.482	-123.846	-15.9846	-0.77844	-66.3064	129.513	-47.9697	-22.7208
	-0.570263	23.3572	-7.09814	-83.3631	-60.9327	-48.3507	-1.885	-0.00732424
	9.86245	-19.0963	4.40498	66.0434	-50.3034	40.1296	-15.98	-11.5524
	-17.0792	67.9866	-8.9168	27.305	44.4696	-13.0252	-5.13411	4.81605
	29.1953	-32.4042	-32.0095	23.9118	104.861	49.2501	12.2525	37.7461
	16.2386	-48.5088	63.389	-13.3126	19.5876	27.6322	17.7294	48.3039
	3.06089	35.667	76.4636	28.3416	35.6282	12.6644	32.949	65.2819
	68.4005	77.475	19.2662	62.7199	36.9092	31.9808	21.8405	32.7558
	17.4181	19.7619	-12.4326	15.8569	-102.015	59.609	1.08987	-23.3769
	134.686	-31.381	38.4981	36.3448	-20.2179	13.3975	-17.8213	-26.3536
	83.2892	10.0638	-12.6558	-6.76084	100.977	-80.4142	72.0882	47.1336
	-93.7366	148.246	31.0804	31.7763	39.5	-135.222	27.947	20.3399
	34.0616	-1.25484	-46.0921	-85.9618	-103.709	14.3592	-25.1741	-41.8905
	-68.5778	14.0624	1.35846	-20.1287	5.04908	-111.322	-35.14	-46.7732
	43.197	-46.3343	-29.5688	-30.8375	34.9294	128.159	-12.6656	-30.1243
	-15.1023	-59.7564	1.79527	23.2895	-60.1579	-2.62492	-24.6998	-41.4643
	39.6188	-40.9146	-12.706	-49.0334	22.8924	-1.36691	-47.237	-21.1925
	-67.4486	38.4158	-2.68052	12.0139	53.0581	-25.8946	17.4704	21.2182
	-9.59778	2.30307	24.9208	-12.2304	-17.7555	36.9618	20.4014	10.4362
	-12.7572	-16.934	30.419	-28.0001	49.3997	37.1582	-22.2216	-17.8918
	-92.0463	100.889	28.0791	-16.3057	-38.4286	22.169	-12.9181	-22.2007
	41.0223	-33.9277	26.2865	2.51537	-27.894	45.675	4.58403	22.3292
	-56.9599	-107.217	20.5659	59.2798	-29.4058	-67.3985	-2.74061	6.31466
	33.3835	-17.3979	-20.5123	7.00809	3.46499	24.6608	11.5253	30.8441
	-15.3612	-70.6248	22.5327	-2.37468	-37.9813	-5.41351	24.849	28.9956
	-9.42904	55.3051	7.89727	28.7634	4.69602	-53.3254	31.7008	-9.31392
	29.5701	35.6012	6.13796	13.1795	-31.1574	-83.8492	11.4888	13.2677
	82.423	11.0714	-47.2546	13.1744	33.2973	86.1673	20.5578	11.8257
	16.2897	-66.8454	-15.5529	-47.796	-60.0728	19.3291	15.5349	11.0992
	15.8069	57.4078	-34.2865	34.6922	81.9787	3.63459	-4.3412	4.47047
	-10.8528	-8.62399	-30.2027	-5.7327	75.1703	79.321	20.882	-6.27152
	-20.0526	-13.2797	-29.3399	24.9565	36.4164	-9.71536	-21.1102	7.58063
	-63.3365	112.907	-32.3062	8.19698	-20.9431	-88.2311	18.2497	-0.128822
	23.2345	5.80613	-10.2892	-23.0412	0.920057	125.038	32.2053	26.8927
	10.6545	10.841	-12.7001	-48.548	-19.3106	26.2347	7.32424	45.1121
	65.2455	-55.2349	18.3683	-37.7169	2.7618	-21.1214	-0.283783	-3.53484
	71.1107	8.21169	30.5006	10.478	94.2441	-43.158	29.5321	5.49311
	29.884	-74.0697	16.7867	25.8336	-0.0373474	-72.2946	-11.5823	1.20783
	-70.8953	23.01	-3.77225	-11.3163	-36.5001	-37.4481	-28.5714	-15.5606
	-32.3536	-57.1097	56.9538	17.3094	-19.9703	-9.92736	-10.9276	1.08328
	-55.5608	19.8471	7.07425	-68.5592	-28.1619	-50.6824	0.74025	-23.9315
	-42.7335	10.2765	-6.98609	5.17336	-85.693	-84.7497	-38.2835	-41.7178
	-33.1616	-22.3811	-27.7026	-55.4582	4.66443	16.529	-11.8137	-1.11417
	63.6929	26.6561	18.7253	-8.75499	57.9782	67.112	36.1882	40.2033
	2.46416	4.70891	12.4925	61.8087	38.3792	-3.77339	32.8289	7.95281
	23.3542	12.5919	-1.0904	23.2712	41.7445	-87.1403	16.872	-7.67685
	-22.1569	14.8191	7.10511	23.829	32.9724	-2.17396	-2.64704	-12.2292
	4.69228	35.2291	-6.51378	30.9875	-121.866	-8.92849	-14.581	-16.0332
	-71.9245	-50.4094	-29.463	-49.2946	85.9623	-73.1925	-24.7019	-49.9442
	3.89845	-67.3367	-22.8706	14.7183	-53.3475	64.1014	-14.09	-4.31436
	13.4611	24.0827	-13.4433	8.74761	3.13974	-14.6898	-39.475	-20.4997
	-36.6243	43.856	36.4807	28.686	-34.8669	97.0112	-22.7614	-34.9493
	67.1522	47.5715	28.6773	0.136176	80.4241	-43.8197	-16.9141	-3.71524
	-13.7652	34.905	0.713663	-2.81925	7.51272	-46.4661	-3.66473	0.355629
	-63.6466	-69.1949	-10.0551	-41.8616	-108.697	68.194	-20.5468	-12.6495
	-52.6907	-35.7953	26.8087	27.9074	59.0566	-54.3544	-27.2412	1.18277
	-34.6789	-39.4562	11.9781	42.0111	-74.5299	70.0311	11.946	9.27965
	-7.51119	92.1472	39.7344	26.3612	51.5135	134.2	16.7103	49.0986
	104.884	28.2333	90.962	-33.8324	21.0593	56.5476	59.693	52.4383
	83.7756	77.7837	35.2619	40.1315	-67.2614	69.8641	14.8653	22.8154
	-34.8453	88.2661	-32.5803	41.9759	-56.281	-57.1546	-18.8191	-30.2017
	-14.8168	-4.5492	-52.2769	-36.3465	-61.4001	-171.706	-29.7303	-35.8038
	-68.7311	-22.8682	-78.7825	-43.9441	-25.1332	-4.86338	-26.8599	-37.7765
	43.6581	-68.7334	-76.3695	-65.5216	34.7705	78.1288	-1.68773	4.64039
	-82.8374	-56.6831	-20.7667	-63.7127	44.7763	40.5126	55.1871	56.6018
	-14.1511	-27.2156	-7.1502	11.827	36.0792	-9.55481	28.2958	47.7084
	48.0276	40.3297	18.7329	-46.5505	24.8426	-61.5879	36.9636	44.2509
	51.7029	-12.5041	19.7888	66.1048	-3.15381	-11.3515	19.3149	13.7102
	53.5941	11.9453	-2.66707	-14.0472	18.6139	-83.4743	11.0999	-0.508682
	-31.7314	-11.0528	-12.6688	4.94832	23.5476	-62.379	-35.431	-11.1573
	-24.0781	30.5146	-29.1325	25.8507	-52.3245	-116.489	-38.8818	-30.7841
	47.1272	-68.3178	3.26668	5.6573	-30.2346	101.754	-6.85865	-24.2091
	20.1452	3.39542	6.41228	-14.9672	92.2763	-3.03373	-30.0474	-19.4445
	45.349	-50.2346	17.8905	-20.0201	74.2559	47.1467	-20.6941	-10.7283
	-61.696	72.5055	-43.078	-45.4047	39.8532	-45.8756	-15.0328	-21.3044
	91.046	-10.4362	-15.5751	-14.2215	-21.0322	29.0405	29.4528	5.32335
	-8.28325	22.7747	8.96375	4.49566	-0.195347	-3.84508	-2.7301	-0.698345
	86.4829	-10.9558	15.4974	13.622	-65.1246	55.2708	39.247	33.5759
	-48.3847	-6.32363	23.1967	50.8141	24.7071	-81.569	67.1266	63.9464
	-43.4654	28.082	22.8585	38.3568	59.6976	64.8136	32.3836	26.8259
	108.526	-36.7914	-19.7739	20.8305	-106.132	45.2349	2.81763	-20.937
	35.7312	53.9502	-45.3544	29.4277	18.1175	-69.3471	-17.776	-14.1648
	11.926	-108.167	32.0983	-5.62867	5.16674	81.7084	-45.4714	-25.0966
	-96.6752	-71.9182	-37.5895	-47.1376	-17.7137	-57.2071	-50.0991	-70.4545
	-47.114	-35.1048	-109.893	-40.6418	20.7677	-32.2207	-44.257	-68.9825
	-100.484	-5.74582	7.56043	-16.3505	-73.1783	7.36858	-58.5568	-56.0482
	-72.267	43.7909	12.9707	-16.2317	-78.4124	28.0354	-54.5111	-50.7466
	-29.1697	65.9582	25.4816	31.8685	5.91337	90.4888	11.8134	6.35558
	68.2425	-96.8449	-33.5464	33.4657	49.9664	-14.7943	6.33323	29.3731
	-138.293	-12.3143	-45.3702	-3.0627	-95.6935	-70.2888	-18.5454	-21.0756
	-24.6609	-39.7718	18.6895	-21.046	7.1274	107.662	13.356	25.2578
	77.835	3.71454	89.5861	76.0931	19.7532	99.9451	30.5475	56.5306
	9.3565	69.7095	65.8868	31.5754	91.2537	-2.64171	40.1873	46.5303
	28.0778	52.963	31.1653	2.39029	-24.9108	-23.8069	13.7916	26.0543
	96.4079	16.2326	27.5555	-31.7037	-34.1861	70.5501	10.787	5.44672
	-56.1058	79.2614	-0.0135023	45.4321	57.6157	-62.0904	-31.0401	-24.8275
	26.8928	-37.5377	0.612664	-39.3134	-30.1792	85.1351	-25.5461	-26.2713
	-56.0969	-30.1354	-24.8894	-40.132	45.6277	-144.552	-25.9859	-19.7034
	-71.7408	-39.4863	-6.83914	-32.0832	-31.3652	10.6157	11.0796	11.0262
	24.9005	-4.24438	0.421774	-20.2154	40.5718	68.2244	10.683	-0.0737403
	89.9607	23.4446	-7.46436	-28.1924	-13.8786	8.89413	-16.791	21.4194
	-82.816	-28.268	-1.95581	24.3644	-30.4884	-51.4669	9.76848	-16.9347
	-26.0783	-30.7491	59.8916	40.0981	26.1478	81.2698	37.5837	-3.43844
	6.9279	42.9021	8.38899	51.5403	-3.65935	35.2425	15.0683	13.2625
	29.9005	56.6147	-23.0259	14.4002	23.1899	-80.0045	58.4508	30.9515
	85.2375	29.5523	78.1939	56.3126	63.1956	-13.1271	53.2938	75.6975
	35.1329	-24.7228	46.038	31.2853	-24.072	-31.2655	48.3989	55.5044
	38.9205	-25.718	51.3424	17.3131	-16.5286	60.5926	10.3862	18.3998
	-98.6192	-47.904	17.5471	14.7865	-31.4415	-153.269	-6.36756	-5.03647
	-84.4321	-52.5774	-49.4014	-16.6924	36.217	46.0107	11.7677	-10.9355
	87.3038	-6.34728	-19.1427	-19.5526	43.1055	67.8761	20.1667	40.8541
	0.810959	-13.7729	10.2607	-7.52675	-60.7021	-10.7331	40.1623	15.0432
	94.8209	-53.9056	-11.9968	-26.7497	45.4485	-58.9566	-3.18808	-8.11486
	10.5374	42.7009	12.1644	8.27861	-23.3738	6.07451	5.91659	-10.6234
	62.9954	53.3241	9.12054	-15.2316	27.8942	26.9533	23.5211	2.01334
	81.5646	-51.2156	-3.75492	12.9231	6.15963	89.8379	5.96707	12.4455
	-92.7815	40.3952	-50.224	-32.2655	-57.931	-80.784	-12.2848	-37.9162
	58.1966	-7.84472	-69.0258	-12.6717	-27.0764	-32.6955	-48.5351	-46.6921
	-78.1056	-50.7035	-91.6305	-51.4262	-0.689806	-42.766	-65.2335	-28.5476
	-64.7521	17.0468	-35.0755	-36.4416	-77.8026	-94.8805	-54.7488	-47.3502
	-160.115	72.7048	-54.8953	-0.8932	64.9015	-26.4252	-16.4361	-13.125
	-68.8603	43.8053	-3.06947	16.8349	-8.91968	-11.1549	8.06298	-16.981
	99.6738	34.8911	25.1588	1.16909	14.5192	71.4064	-5.67795	-7.16692
	-83.0264	-7.21466	46.1912	0.63742	-50.8969	-28.5833	-5.57894	18.3731
	120.414	21.683	18.4833	-12.8066	16.5041	42.3052	-10.2775	14.5785
	11.6732	-17.0343	37.9638	-13.5286	24.0419	-9.92877	-38.5032	-38.2297
	8.81497	76.9255	6.39842	-20.3897	-16.6962	-118.223	-21.9849	-12.441
	-1.2659	72.2189	34.6228	34.6537	86.4848	78.5365	17.007	-16.1636
	-82.2282	-23.3636	-48.4643	-4.7421	-56.0722	65.463	-21.6206	-44.6659
	55.8103	-79.1725	-30.3467	-23.691	-7.1802	14.6243	4.59123	7.03487
	43.6974	20.4947	-40.733	-38.3499	51.4638	48.8831	-1.79272	9.56012
	-22.8525	-19.5502	12.1499	26.5521	-75.9622	60.5306	1.12222	-1.11384
	99.4511	53.6072	-23.5505	-37.3408	-5.51894	26.4168	-15.8722	5.62498
	3.53708	28.8471	4.51519	-17.1852	23.8324	37.29	4.13449	0.982924
	-111.402	10.5009	19.9145	18.4178	30.6722	-124.809	-8.06033	-27.7304
	77.6216	-33.5815	-28.8883	36.2299	26.9977	40.7659	-25.6337	20.6751
	58.3505	66.6169	31.3032	50.3797	-33.8545	36.1953	35.5788	19.7359
	12.0609	-20.4241	47.8789	24.3361	17.0613	-49.1065	40.7267	38.8028
	-0.403695	-51.133	-13.2675	-80.4976	-41.2625	-113.855	-2.35539	0.158985
	-44.522	-74.3931	17.4216	-1.96643	36.0977	-35.0176	-20.536	-19.3139
	11.0073	-52.6341	-4.30751	9.31734	-13.7844	-63.4093	-19.9882	-19.6188
	-63.6204	-46.0512	-3.10606	-10.569	-8.9336	2.97894	-0.782509	-22.9339
	32.7388	-22.151	16.8175	14.3286	13.7307	35.903	25.4806	24.2257
	-55.8925	12.9039	70.4241	38.5685	26.4165	48.4695	-9.63599	34.9114
	-11.0432	17.497	4.57089	5.88287	74.5001	33.2342	48.8271	41.771
	57.4053	78.5816	55.5447	13.902	-8.06055	94.1078	8.5512	20.9291
	8.8695	10.8211	26.4302	30.65	22.4888	73.0703	26.3784	17.2242
	6.23992	25.9421	-43.0901	42.4087	-63.7563	-43.6108	28.4959	0.420265
	-1.03942	-153.298	-48.6864	-61.9059	-15.3371	47.2453	-15.187	-6.87748
	59.7924	19.1451	2.38574	14.1416	-90.7158	81.6088	5.30322	3.07844
	-34.7564	-32.8775	-16.8175	12.511	37.7791	-68.5009	13.5276	15.3977
	-81.1992	-2.33886	-3.32205	4.88705	43.4581	6.47276	6.78961	34.2855
	-4.1858	-69.8248	-3.42369	-14.9412	48.7129	-50.2243	28.4329	43.1032
	33.8059	-39.3814	-65.2268	-66.6704	-9.64498	-29.4856	26.8591	0.661677
	-74.4944	37.0184	18.8601	38.7579	61.2323	-106.027	21.7846	12.077
	-11.6379	19.6644	-26.1904	-3.60533	-40.9704	-21.7026	-14.2202	0.0218231
	16.4998	-2.94155	7.40333	4.39727	-52.3822	30.7217	6.62912	-5.93627
	-57.2522	29.2328	0.665847	54.014	-9.44405	-104.067	-19.0485	-20.2297
	3.00754	-40.115	-13.6679	-42.7077	-35.4777	-106.626	-24.7129	-33.1545
	-67.744	-74.5652	-66.7923	-39.8098	-11.9289	-95.1232	-17.6427	-38.3352
	-9.9352	29.4592	27.2844	5.28748	1.52845	173.277	5.23443	2.52488
	15.0023	58.7897	18.3223	0.451331	105.334	13.0399	18.2363	36.5023
	60.8779	89.5538	4.48616	-14.7042	-46.8697	-59.7079	24.8804	11.7505
	18.1194	-36.9787	39.9928	24.8148	-73.3673	-92.8001	-32.4538	-6.48948
	-106.054	10.7876	-74.423	-37.9355	13.134	107.347	-34.6325	-35.555
	-25.6566	-77.6508	-25.2869	-21.3213	11.6959	86.5067	-45.2988	-45.656
	-0.924872	-1.41692	-19.1431	16.8471	-30.9149	-57.1122	-53.2771	-40.945
	51.8231	25.1421	12.7839	16.7747	2.1915	157.107	-22.863	-19.8364
	-2.51351	72.9872	-34.9167	-57.8538	18.1244	-75.6495	-22.358	-19.1485
	134.809	62.1785	-33.594	-39.3527	-5.14152	22.6307	2.62555	3.48258
	23.6672	19.9477	41.2678	27.36	55.1278	22.8563	-21.8184	17.7438
	-93.5066	-69.1888	33.6481	15.6059	49.3407	-71.0586	-23.5199	-21.8226
	-3.10104	43.972	30.7259	19.7782	47.0631	105.094	2.58039	3.12647
	-4.28843	-29.2478	0.4237	37.5847	28.5766	63.2755	4.52357	5.0977
	96.4801	53.5196	16.2426	58.6386	-59.8642	-2.31378	44.5163	40.9154
	-49.4617	-19.4892	84.9747	41.5028	-14.7363	110.073	41.122	26.8518
	68.7348	-10.3787	17.9004	49.4435	-17.1476	23.5001	13.2086	19.704
	-2.58592	-8.8901	17.1515	8.13838	-103.502	-2.47713	4.55372	6.23525
	107.079	17.9552	-48.3316	-12.6476	6.25413	-78.4296	22.4683	23.7101
	13.3355	-20.9783	-24.7872	-21.7301	125.18	10.2354	10.1225	19.7966
	-4.85394	-36.9344	-25.8136	-54.2861	-68.4519	-33.3116	-2.72445	-6.44123
	28.3179	36.9311	18.7364	8.2527	16.947	27.3521	-35.517	-16.3064
	-29.2469	1.78541	45.265	-13.1351	-60.6262	-22.4345	-22.777	-29.7914
	33.8984	43.8953	27.3018	-3.37495	5.35011	43.0036	-5.4429	2.62726
	-104.674	-58.2814	-21.7168	36.712	72.8326	-151.359	29.082	7.87841
	-106.291	51.9321	20.6341	-1.63759	-63.7565	-69.7938	55.2144	28.2098
	75.4787	-31.7992	21.3077	-23.0207	36.6437	105.507	28.5032	32.098
	-38.7893	30.4904	0.752586	-80.1122	-9.20152	-107.708	-3.89248	0.170579
	22.6129	19.5605	-7.15421	-39.4359	-33.2652	60.8518	26.3137	13.5345
	-57.9699	21.3616	-36.3794	-4.235	0.505369	-69.8261	36.7408	41.3165
	75.6047	1.0933	56.2764	101.793	-2.50416	92.1833	1.5733	-6.7569
	27.6893	-42.7285	-39.9193	-31.8517	-74.3428	-14.3388	6.4377	-25.9916
	-32.0298	23.5373	-14.0302	-62.6361	-5.86011	-58.334	-33.0656	-29.8835
	41.2189	-75.2717	26.3557	2.76754	102.521	41.8961	-10.8027	4.47471
	2.40546	-31.065	-36.6871	64.6668	70.1316	84.289	-4.13356	2.09601
	26.244	-67.8287	11.3951	3.21708	-39.1587	40.9045	-6.66429	17.9512
	-19.8291	37.1934	23.9515	62.0817	-10.6414	-8.33714	6.17545	5.25707
	-15.2623	-40.2486	-27.3904	-55.645	-40.9811	-1.97023	6.17321	-6.53255
	7.05119	-81.3644	-45.6382	26.2709	-12.2938	21.7854	12.9916	-29.0982
	-44.303	80.8899	-0.472255	38.0833	-26.8745	-53.8512	-35.7279	-32.8697
	18.214	85.426	-46.0634	-2.43356	17.7984	30.9088	-13.141	-8.41808
	-42.8013	-5.72377	-69.8356	-30.4858	79.054	-17.7729	-3.02657	19.7149
	0.88979	26.9524	-3.01461	2.36787	22.5818	10.2924	10.2504	26.7308
	8.0607	53.6643	-17.0954	19.2155	-31.7484	-74.9519	12.7404	-8.93358
	-66.0177	-18.8489	32.3648	-16.2869	-26.7467	-117.472	-31.4765	-55.8267
	-14.9648	-15.7652	70.0117	13.9547	37.5715	53.1001	-21.6228	-1.34621
	-47.9392	-44.9756	39.0768	31.5052	-25.6774	26.3471	37.7249	21.5786
	59.453	-13.8949	5.16787	5.37449	11.8339	43.5539	-1.22529	3.18772
	-5.36121	77.2314	20.789	-40.9901	6.81453	8.85624	-11.4472	8.19908
	40.062	18.6616	3.41891	32.2674	-2.53534	50.4724	12.7506	9.43435
	-44.2145	5.68788	6.30019	-15.9014	-44.2701	32.3002	-17.6161	-20.3666
	54.147	-74.644	-30.1278	-54.5154	13.7177	-67.0735	-18.7465	-38.6231
	45.1747	-15.0615	-30.4967	-53.688	33.8887	125.262	3.57192	20.0058
	4.49528	83.1534	-25.2816	-33.169	82.7307	-45.7522	27.807	27.9952
	41.3978	49.8221	-19.2122	-34.4081	53.3394	-43.2169	44.5734	15.4317
	-101.847	-22.0167	32.3282	67.4678	-27.8614	-108.52	-17.5008	-7.30258
	6.29221	-66.0969	19.762	10.2849	3.10376	167.474	-13.5953	-7.50074
	-69.6722	-49.7613	64.5331	50.4254	-5.42508	-27.8198	-23.2297	-17.8598
	36.7262	10.607	7.62571	22.3923	7.12039	-73.8245	-14.6536	-38.7075
	-19.0544	-59.3099	32.6038	26.4316	-31.1859	30.9303	-57.036	-24.7543
	-13.5013	-0.257219	-25.1938	0.741275	-61.1803	-3.23901	-13.2539	-13.0656
	17.7431	1.56499	25.5745	2.31748	32.624	106.143	-24.3812	4.42014
	51.2022	44.2101	8.60235	-39.8115	12.6046	-39.5125	11.8188	1.98432
	36.1002	-21.848	-12.5631	-25.3956	-10.2686	-28.3561	-21.9776	-1.24039
	-51.8233	-54.3541	-32.2558	-18.0345	-2.61161	-105.822	6.81213	-24.3456
	46.4554	24.9203	-49.1086	-51.263	-54.1685	-33.9921	3.28706	-8.63134
	-48.0014	12.0976	1.89811	-56.178	4.14012	-49.0826	4.38753	-11.2717
	30.0312	-13.734	39.1742	41.3176	-30.8926	103.196	-6.5795	-21.2527
	-12.3284	68.2992	44.9045	86.3129	44.906	-49.9904	-3.5887	-13.0807
	96.0546	47.4791	0.948816	18.1176	29.0679	108.014	26.0886	44.4497
	87.6257	9.92434	-6.98651	-30.1869	45.18	48.4261	10.0676	36.8861
	13.4864	26.7337	-21.7338	42.0755	-103.906	-36.3827	21.891	19.7897
	57.9318	-6.60572	-13.2894	1.52326	83.6606	37.8684	10.6433	10.7567
	-13.6094	-84.3827	-31.2639	-48.7844	40.8377	-99.419	16.9551	-13.9936
	4.48693	-31.4537	-16.8987	4.91974	-21.1054	52.581	-6.33393	8.25962
	79.0767	-1.68196	-5.39105	-17.7025	-44.3711	-97.8199	14.6494	37.4543
	-64.5081	36.6117	2.25558	-51.0415	-27.8955	-8.79828	30.0027	39.1427
	-6.14377	55.1693	68.5372	34.2788	22.2711	-70.7755	52.7844	49.3854
	-33.858	51.9392	13.407	-7.02398	19.6092	92.2463	34.4105	30.8355
	-42.8345	10.9253	-14.3763	63.5479	0.151641	54.7287	0.0113621	-18.1396
	9.6332	43.1735	6.65708	-7.98511	-30.9891	76.1836	17.6986	20.0158
	-17.6335	-64.8457	32.9087	31.2509	-49.5269	-77.519	5.98416	-9.44396
	-32.4644	-70.5306	-38.6935	24.8707	10.1568	-46.6855	-0.251769	-13.1289
	-47.8212	19.9117	-4.97076	31.8111	37.5809	36.5882	-0.802563	27.1633
	38.1876	-74.6535	35.2879	-17.5639	5.39921	7.75111	-23.071	-3.42036
	-86.5523	37.0847	-60.7139	57.9322	-0.888637	-38.2185	-1.86322	-32.1686
	-36.9035	1.11256	-42.6617	-72.9409	-61.9964	-27.7583	-16.5317	2.58615
	-33.053	-1.99928	-23.1314	-23.4615	-69.9505	56.988	-18.3232	-16.2906
	33.6107	-22.0295	-52.4104	1.61196	-20.8278	0.946515	-18.6045	-12.0408
	4.44243	-4.77074	-42.3566	-6.14178	136.895	-81.2125	-15.1255	-27.3321
	23.5277	5.28705	-20.9388	-47.4756	-91.2531	36.9921	0.232117	-17.2813
	-80.5098	7.21176	46.9237	7.61143	27.9519	-17.9952	29.6552	-5.64784
	22.4613	49.0266	8.83369	26.5152	58.7154	0.312265	-13.6384	2.22595
	58.4668	62.2589	22.5243	-48.3827	-58.9234	31.2713	-42.5834	-14.4656
	-43.2481	-31.1048	-43.1744	-53.8112	39.6367	-11.3101	-24.1805	-0.164206
	95.9218	-14.9938	11.4792	9.96539	-4.97325	-40.9976	-4.01167	27.0285
	-107.146	-7.3145	-65.6616	25.5373	-77.6354	-17.3389	27.1753	-2.09597
	-15.477	-60.7559	7.34328	-48.0411	12.7221	58.8639	6.79478	17.9503
	15.4139	-46.6856	-14.9176	-24.4217	-15.3585	-109.253	-26.7206	-25.7114
	12.144	-51.3023	7.17097	24.5254	25.3383	22.6139	-34.5915	-24.7459
	-85.5067	40.5344	-20.1273	-60.136	-35.9289	22.324	19.5877	-15.1721
	-31.0181	-6.95441	24.774	19.9829	74.5859	125.66	22.4005	20.6081
	110.749	120.276	73.9218	62.0202	29.6689	46.9476	34.0524	26.7876
	44.4716	-12.9908	75.318	8.56136	25.2041	-150.612	-0.693239	3.09828
	-39.1239	-28.8292	18.5495	13.0453	-46.3768	-41.4641	-2.81847	-16.7789
	69.3223	-42.0012	52.9139	29.3118	37.044	108.976	-39.6201	-15.5447
	-18.9186	71.3483	70.1672	49.6405	17.2315	60.5935	-32.9324	-19.4527
	-66.5037	4.91712	-9.41518	22.7827	-62.1215	3.88101	-24.768	-16.9965
	-39.0983	-100.37	-0.541522	-8.41561	-62.6646	-65.5738	-27.1949	-40.9647
	-92.9206	-33.1889	-12.2449	-19.4244	-113.39	-15.6984	-13.0435	-47.6206
	56.536	-45.8551	-19.7345	38.7418	43.3363	-64.6543	-20.8508	-1.39162
	-12.2333	-9.54421	-65.7576	-31.8562	82.9074	-41.7329	-16.8348	-6.02159
	2.17028	172.351	-19.6116	-11.3376	22.111	-15.4247	37.1382	40.9788
	80.6673	-10.7442	-6.93838	-34.5871	-19.4292	82.0856	54.4842	47.3853
	-27.3444	-17.8936	24.3716	-12.8039	34.3518	3.61296	-5.18478	-26.5034
	5.54936	-58.7936	-4.99844	21.3419	-28.5689	-44.1372	-26.1333	-8.02545
	-5.25654	21.9805	31.7733	21.9657	-21.196	30.826	-13.8193	-9.76744

## Sheet: C8
	Fig 3A: Left LGN	Fig 3A: Right LGN	Fig 3B: Left Pulv	Fig 3B: Right Pulv	Fig 3C: LSC	Fig 3C: RSC	Right V5	Left V5
395 data points	-29.6507	33.4837	-25.6024	-6.46867	-27.7555	-87.5213	18.6153	1.09356
790	47.2696	7.44219	15.3725	9.78473	-26.1685	121.571	68.865	21.9803
13.1667	-12.9543	32.6256	12.1869	6.72378	-29.3294	12.233	103.734	61.4832
395 vols	-95.9808	-125.797	-77.5278	-74.5457	54.2477	-86.1099	-392.855	-179.58
	44.3554	-6.07579	6.42364	12.851	37.4906	-11.6185	155.803	-22.8639
	-5.77426	17.42	40.3902	23.2356	72.9883	-4.79389	13.1444	84.1685
	66.6541	49.5128	47.8669	42.1366	-15.7215	51.3558	-0.748199	31.2743
	25.1949	-55.2939	31.9543	19.4841	-19.2546	-23.6533	15.4291	36.7885
	78.8965	12.3877	39.3183	10.8336	-12.7242	16.1475	20.1153	8.5961
	-33.0807	5.76505	29.9645	50.385	-7.99696	-40.2853	0.205128	19.4565
	17.0715	-38.8944	-32.7728	7.59121	-17.4088	6.05105	24.9852	10.7321
	-37.4339	-11.809	-6.14132	-2.21739	36.7788	-125.64	13.2109	1.29346
	-11.6794	-39.52	16.116	4.2702	4.13704	45.8732	7.59472	10.0166
	-60.0661	23.8655	17.1545	1.81346	5.21668	-32.4922	10.9945	-0.661021
	-27.7727	49.3958	-12.4167	-45.7122	72.5834	15.3034	21.411	12.8303
	-11.4846	5.09448	-30.9051	13.2183	33.8041	19.2204	-21.3904	-4.80545
	55.0255	-49.7272	-17.7896	-38.2006	-25.91	0.821122	-27.4437	-26.7215
	-29.4676	-23.211	1.95557	-38.6826	-12.6288	42.2549	-8.39477	3.84195
	25.9104	84.752	1.32115	-10.5521	-48.8252	-120.81	4.75924	4.21728
	46.5767	-8.70583	7.06278	18.982	-99.5837	88.8798	9.33062	18.2351
	25.2529	-27.7323	-27.6298	-21.6092	18.9643	-2.59402	-19.309	-8.0745
	11.5738	6.61959	7.6799	-27.2201	-31.6048	10.0796	-31.4337	-14.7332
	-57.4376	-34.3779	54.6705	-8.46627	6.76936	15.4358	-1.31484	13.8203
	0.592111	-28.5267	35.0552	16.5639	50.3894	30.0471	-5.84437	-4.65777
	-20.1713	80.2368	-6.90025	31.266	34.454	-37.8418	2.14261	12.4354
	84.4788	8.94148	23.6241	66.0378	16.7412	45.1385	32.7091	28.0636
	55.6632	6.02443	-8.47112	-21.7289	-45.9041	-44.52	15.5729	14.6918
	56.8236	-0.871136	-25.7094	0.729551	24.9627	-14.3125	-15.8193	-5.35557
	1.67744	-9.77691	-32.1912	-8.66576	-41.2901	-5.48459	-36.7569	-27.3956
	-82.6471	-45.945	-21.8329	-55.408	20.9016	-77.1446	-66.7214	-32.688
	-68.6956	-0.207205	-13.0752	23.5045	15.2733	12.0806	-31.4304	-30.59
	17.8768	-33.724	-22.8204	2.15509	20.9946	-10.7387	13.0595	-7.39693
	40.8096	-74.1137	22.1033	-22.9539	-19.9903	-43.8971	21.3465	27.7486
	-22.8186	-42.4229	15.4742	13.8399	32.6217	-9.50903	23.6867	15.5569
	4.30921	-2.07996	20.5457	-4.48562	-19.6496	-26.4633	31.5074	20.7851
	-14.8258	-33.4683	-25.8979	-15.8801	33.2679	23.1026	23.311	19.6885
	-24.4872	19.3677	6.87004	-29.2775	-34.5745	-15.7112	-0.195008	0.197495
	32.212	9.75687	-32.8948	-22.613	-41.4612	45.8428	1.33782	-20.355
	28.7623	105.354	23.6449	-5.72194	-57.1506	10.6937	-24.2214	-9.80145
	-25.9888	20.8308	-4.65827	-13.6031	49.3901	-17.7738	5.8965	12.4245
	21.7071	-7.35793	1.54606	35.8505	15.2875	16.8961	33.1112	5.08754
	39.1947	-40.1095	28.1293	22.3546	-59.8463	2.69743	20.4673	1.1959
	18.9525	-8.90549	14.3321	13.8641	53.4548	8.1375	7.14857	10.1114
	17.3458	-2.1437	-6.49605	0.531525	-1.07955	11.4476	18.7651	15.7118
	1.94355	13.2471	21.746	10.6681	25.2523	96.2872	25.2882	25.008
	3.99276	9.90833	-24.0884	8.49665	-2.88849	2.02464	15.1945	33.8361
	47.8191	23.2891	-20.5436	22.4393	-3.92082	16.3704	20.8075	3.08386
	-41.8558	70.4249	-4.1647	24.0801	-1.46715	25.5596	-27.4511	4.06804
	30.4609	22.6465	-15.0991	-5.55921	-11.3077	55.5052	-25.9583	-17.4429
	-6.95393	-13.4879	22.9392	-4.78429	4.82097	-40.5671	-10.6531	-23.6209
	5.7793	1.02082	37.139	-6.33584	20.4794	-22.7583	-25.266	-17.5267
	13.0101	-63.0708	-14.8145	-3.10606	4.59002	4.31906	18.4677	0.534718
	-46.5633	-6.02155	-1.58916	21.2187	54.7596	-32.5418	28.8784	13.9456
	-10.8445	-20.6351	34.0498	-5.36234	18.9975	17.4251	20.1932	21.4208
	-12.2558	-8.89023	3.0962	15.532	-40.2995	41.6078	44.1713	30.1408
	-62.712	-21.2454	1.43442	60.7737	18.0346	-45.691	8.19273	-4.79888
	12.6692	-56.2909	-10.3517	-14.252	56.1688	8.20905	9.178	-4.13411
	27.7452	-76.4457	-14.1138	1.77241	3.16467	9.09378	-22.2717	-2.01887
	29.551	23.5977	-19.4836	-41.6539	-5.50847	-31.0315	-4.52276	-27.7584
	-10.0692	57.6276	-11.2144	10.843	2.2225	0.180449	5.43488	-16.0409
	24.48	33.0328	30.6589	-45.7438	6.188	-48.8108	-7.47965	14.3435
	-82.3148	-24.597	-30.5345	6.31274	-84.8697	-22.1804	-1.23878	26.0649
	31.1651	1.94096	13.6123	-12.0661	77.6709	15.3444	-55.066	-40.7902
	-29.9172	-4.94948	5.60496	-5.33283	-29.5429	-66.6029	-46.3927	-24.8659
	-23.4438	28.8494	5.61997	24.14	-1.01365	-6.35179	1.00362	-29.7584
	-15.2399	54.5853	22.298	-9.48265	-61.3974	-7.49964	11.2933	0.393354
	-31.4369	-1.1283	-24.5739	-20.4228	48.3328	76.5363	-16.8607	-7.03851
	25.1544	-48.2133	-30.352	-2.07261	-58.1401	-3.02163	6.42712	-12.1659
	8.60053	12.3094	11.7851	7.9185	38.0627	8.70994	-8.15559	-4.59496
	-31.4048	37.0562	-2.83239	-7.3178	24.6675	9.57002	0.665088	4.6168
	-2.27959	17.7347	20.7158	-34.2436	-13.9687	7.49319	7.6149	-14.4218
	26.9666	-57.5713	-23.7307	-7.85256	-8.24943	29.1968	-19.3889	-17.6029
	32.5311	43.5985	-16.1892	-45.8311	-107.366	6.43391	-8.54771	10.0039
	-72.7379	-7.51376	10.2904	-1.65183	43.18	-27.8314	-10.5171	-21.7389
	-13.3431	-11.3674	40.132	16.218	8.76593	48.0938	-30.922	-14.0341
	0.851736	-49.7469	-21.7972	-5.99428	4.32994	-40.2427	-15.5971	-8.67217
	44.7172	8.30247	17.811	26.0904	-19.3231	-88.546	-10.5385	-8.05258
	-54.8398	55.7373	13.3056	22.219	53.895	67.557	17.1697	8.87911
	65.2525	-5.53763	-10.6325	6.7001	-72.3269	30.2518	44.4826	12.5545
	46.6677	42.8207	20.9818	31.8014	90.5696	-8.64335	37.5616	40.9766
	4.98482	-26.1222	-45.9807	-20.2265	34.882	59.4944	13.1107	28.3248
	26.3352	-2.96075	-4.26419	18.1956	-36.1062	-16.4119	9.05814	-0.628484
	16.3647	31.473	-58.7395	-25.1293	26.4791	45.0372	9.95247	28.9836
	43.8328	-21.1215	22.8794	10.1892	-8.2441	-22.1889	9.66628	19.6861
	86.925	47.1302	-11.2198	27.9567	-115.21	35.1465	28.9165	26.7714
	-62.8496	-55.5684	2.74941	23.4529	-49.3625	0.440498	-13.2759	-3.84418
	-1.67186	-6.46828	-6.11596	-16.7862	-30.2387	-34.3664	-25.2417	-1.98814
	-4.44355	1.39202	17.5634	1.44684	31.0003	-9.26439	14.1431	15.8523
	-31.9363	10.8697	29.2063	19.2555	40.9902	13.9111	51.1114	64.8298
	13.6108	-47.5993	-3.88527	-39.4832	-10.2155	2.64232	49.2572	22.9013
	-3.47813	48.9412	-2.76538	17.0056	-10.137	-24.6243	-21.5723	-16.6804
	-16.0608	-12.139	13.7214	-3.50287	13.3956	-43.2538	16.5649	-8.24323
	42.6557	7.41923	23.8985	-21.4739	-23.7477	-16.52	-9.4058	-9.00819
	31.2683	45.0032	-15.4795	1.38185	5.54674	-49.638	-4.49668	-26.9404
	33.7338	13.5076	-10.392	-54.656	24.6886	61.007	-41.5647	-55.8989
	-41.5084	2.35938	-27.1287	5.9832	-76.381	-10.8417	-39.7638	-19.7653
	-96.7836	-83.7387	45.3496	12.2475	49.5807	-29.1516	20.2861	12.9558
	-71.8097	-51.9213	21.1728	36.1775	30.7504	-38.6761	-17.3951	13.9642
	10.7609	5.25867	10.1299	15.9203	33.8996	25.4634	-33.2154	-18.8102
	3.18288	21.4878	-12.6902	27.39	35.8482	13.6693	-4.27175	-11.3155
	22.6159	7.72968	17.0358	4.28131	5.97369	-1.16573	9.43814	12.161
	13.3523	7.79752	-6.14323	-41.6129	2.17569	-7.78024	16.0992	-4.21024
	-20.1165	20.7692	-15.6946	-52.8911	42.1546	-22.5433	4.47102	12.8144
	-14.2741	38.0296	-12.2216	5.36814	-1.36473	0.115158	-28.3518	-18.8935
	-17.961	-63.9309	-10.0967	-30.6246	-39.6259	-1.01697	-27.7506	-37.2518
	48.7091	-46.2248	24.6813	22.407	56.7638	10.5905	-29.6657	-14.4696
	-36.8395	26.039	-20.2517	11.1242	-46.6249	-47.4094	-11.4789	3.00707
	52.4118	-7.51133	45.0575	57.6982	6.81905	20.4461	9.59283	31.6053
	-44.755	24.4981	-1.76784	11.386	20.3102	49.3691	50.2701	4.99436
	-3.26625	-7.20901	-27.4233	9.93579	-11.1703	-43.4095	1.09238	6.08378
	-8.74616	-10.8768	26.8459	-14.4142	47.4701	5.42706	-24.1286	-5.02905
	-13.8292	16.7966	1.31455	8.15871	39.8179	46.7258	3.51375	-6.86217
	-15.7916	38.6546	0.494517	-9.26497	49.5363	32.7887	-13.0164	-9.56788
	22.3132	-16.4056	-42.3451	26.2028	30.8267	56.8768	15.3227	2.52718
	60.836	54.9391	20.8807	-39.4102	-26.0522	-76.4719	23.8315	12.2171
	0.828906	43.0716	-11.1375	-20.1681	-19.2264	9.1071	9.15927	0.663938
	5.72296	-4.04725	-48.1888	-11.3473	-123.694	-57.7143	-5.77328	-1.29402
	-37.6517	-19.6087	18.1712	1.68998	8.37544	25.3785	-7.00704	7.30746
	40.6004	-35.5382	-47.6712	-8.90435	1.72086	91.004	-4.53129	12.2247
	56.236	-2.18167	14.4318	-6.42587	-21.6271	3.98328	11.0863	2.4513
	43.325	5.89793	-9.12276	33.0954	-12.5078	20.8371	3.30899	-7.23212
	-23.87	-43.1233	0.22023	-12.021	51.7969	-48.194	-14.3412	-11.9439
	-42.3162	-28.3628	11.8312	20.8877	31.3232	-22.833	-13.2798	5.21601
	0.459881	8.59235	27.9209	1.14897	4.10338	55.673	5.29741	6.88694
	4.18944	-22.6431	-39.9256	45.1884	32.1804	24.4489	14.4931	6.02237
	124.498	17.496	8.87362	-12.4745	-53.6487	-12.0311	-33.6796	-23.2827
	31.4985	5.53914	-9.86276	19.3769	20.3739	-34.7693	-10.4987	-20.34
	11.0689	54.7668	-6.02363	-18.1296	-79.6597	-64.6667	-1.29014	10.1451
	-30.2781	-30.7116	43.0064	-55.9975	-75.0072	29.6995	-1.45708	-4.33587
	-16.7274	31.9393	21.7318	3.40026	55.0405	80.1935	18.2832	22.1202
	-52.5839	30.4748	11.0379	11.3145	-18.7659	-27.4853	-14.0729	1.37365
	-36.9569	-8.12576	23.5818	-16.4553	73.423	-64.7981	10.1754	-1.7571
	-15.3578	-50.3379	-19.4884	-35.6116	0.981802	0.317902	-20.7913	-18.7853
	-62.2085	-87.1461	41.1558	-7.20578	-24.3884	-14.8545	-7.62734	-0.359385
	-47.1096	-5.00381	-21.4989	52.0792	-55.2543	-84.0764	8.80777	3.35323
	-6.57944	-10.5329	-21.8592	1.5196	28.6268	-34.5895	21.9267	14.8886
	14.7196	-13.0066	-27.3402	-72.6547	-34.8329	58.9719	-10.602	-17.6186
	3.75986	-8.40137	-3.99285	38.7582	18.4401	-19.0808	-10.3973	1.10646
	51.5783	-69.494	-6.0179	-16.807	38.0532	41.3188	5.37773	14.917
	2.12069	12.1776	28.7563	12.4322	-1.85385	30.7054	-6.45396	3.36091
	55.9499	55.0627	-5.65248	31.3464	-83.9726	-37.6503	-32.8443	-20.3834
	-37.7028	21.8071	-18.5951	-19.712	-34.7572	15.8358	-17.2847	-21.426
	-89.427	24.512	27.5088	-12.4378	17.9202	-18.5377	8.67197	-7.83987
	-32.3567	-1.12216	26.9906	42.8765	90.5266	23.3228	45.3484	28.2523
	-15.7232	63.0651	-31.1964	4.39267	71.7803	70.6729	35.4284	17.2939
	-25.9529	48.4474	-26.4889	59.4637	49.9314	-20.0604	9.2242	7.08458
	43.7872	-45.5192	2.22903	-5.21076	-15.6057	-6.5582	-1.5011	-8.76225
	25.6733	-13.5633	-28.6621	-18.7433	-72.5434	-14.2788	5.51572	-1.38444
	77.3476	26.6817	19.2882	-41.7347	72.1685	-18.4379	12.6655	-6.22041
	24.8788	-8.21087	29.0566	9.01039	-84.3891	36.8787	22.9331	7.51758
	-10.4734	-29.6935	-35.1722	-36.0607	-27.3895	-33.7953	-7.74995	-12.192
	-17.6511	14.1682	-42.0079	0.760605	42.716	-43.9007	-49.5018	-22.4353
	-1.6641	29.4876	32.7396	22.7182	20.5945	75.7841	-3.71493	-20.9947
	-3.49329	-28.2066	0.302956	-9.8324	-12.8246	-10.5392	17.4623	0.119971
	8.53505	40.4277	22.8655	19.999	2.38282	6.45446	35.5989	30.0302
	25.5613	26.6022	-4.21027	6.05356	36.0752	5.35833	25.1677	6.45515
	-56.6513	-41.518	4.998	37.1587	63.5967	39.0605	-3.68454	11.2986
	-9.32167	-29.5295	-1.81214	-5.11423	-25.0146	-3.45893	9.20924	19.124
	0.4611	43.8166	-10.0991	44.99	-39.2361	-36.6649	53.6215	28.8874
	-7.05755	17.5819	22.2871	-4.43034	5.29175	0.470145	-20.7315	-20.1724
	7.90413	-11.7012	-20.2101	-26.3256	-36.9868	26.0045	-37.4068	-23.7119
	-98.8583	-17.872	-40.2323	-42.2523	-44.5616	40.2306	-10.8751	-12.911
	13.0812	13.905	-30.0416	-40.1753	14.6834	-3.83899	33.0877	9.99665
	-26.2248	-24.5599	26.9444	-0.152673	40.3917	16.8281	33.9694	-0.224702
	-32.2549	-32.9466	25.5419	10.4223	36.846	35.786	5.19219	22.0469
	35.053	-39.4702	28.9878	-10.3908	-2.53572	6.32709	-17.1709	18.3751
	-8.49655	-7.58631	-34.4597	37.8453	47.4579	26.9123	-3.53801	-16.5061
	-74.9532	79.8126	-6.17981	-1.06131	25.2618	5.81653	-46.9554	-26.7679
	44.6302	84.4949	-48.1516	-17.0232	-57.6119	-70.6622	-60.1087	-45.9238
	19.3489	47.9584	6.51757	-41.7922	-110.324	46.3283	-18.5155	-9.11109
	45.0477	-63.8732	18.8886	24.4385	44.1404	3.90553	1.49409	14.2713
	6.74123	-77.5789	32.0992	43.2072	34.5189	-37.6919	1.08613	8.57539
	30.5988	-46.3178	-1.68776	-35.6362	-6.36183	-95.0012	-15.9023	-5.96932
	-13.5956	7.46753	24.5437	28.9445	59.225	24.9834	1.78226	3.22076
	10.8481	31.4372	13.4323	9.89168	-19.7046	9.41179	24.6346	8.34866
	-19.1551	36.1319	5.55229	-0.989992	3.36244	6.08128	49.3141	30.4445
	67.1895	124.944	-28.8067	7.57329	-2.66586	4.5198	0.996172	15.9688
	6.70547	-31.9901	24.7204	-30.7325	-0.488139	-90.4898	-23.329	-8.29553
	-38.1689	-25.375	-25.9576	32.0712	-78.8042	-41.8344	-25.9423	-28.7211
	-39.5087	-94.1991	18.5688	-29.7032	-30.5848	25.4429	-39.9021	-27.5187
	-45.185	-47.0316	-6.47193	-1.82195	79.0285	17.8473	-39.2013	-33.4913
	-25.7326	6.22417	-8.47703	1.27595	33.6742	-67.8777	-24.2686	-6.70614
	14.078	22.0514	-30.8707	-1.05353	-22.3196	-11.9424	46.7258	20.5204
	58.7839	36.2892	14.7056	4.41753	9.94621	-11.3211	10.4811	13.0158
	20.7451	-77.4236	52.8784	-6.75102	77.2374	56.6053	-11.9309	7.5952
	53.9703	-28.0893	-0.49663	-22.1523	-85.8994	1.50882	-6.3464	-32.398
	60.6224	41.7977	21.9197	11.2993	-36.811	60.7139	-1.42456	11.9566
	28.6452	25.4148	6.63515	12.8179	-32.6967	0.465851	8.3746	19.1663
	16.0914	-9.71667	1.35699	-32.9678	-18.0804	-94.9221	-1.73453	-5.64663
	-38.1483	-16.0706	-44.4307	12.7358	-22.6662	-23.7519	1.3652	11.8277
	6.33175	-61.565	-28.3863	21.3149	-16.9982	82.6468	17.3594	22.79
	-42.5769	-74.721	-31.6334	21.3099	37.6295	-16.0397	0.939927	1.40232
	24.3677	51.4815	1.67153	-15.8895	-11.4897	-21.0161	24.2047	6.94053
	20.9378	52.8012	43.7697	39.5872	8.65517	85.6757	-0.915873	9.7815
	3.71922	58.1567	-12.3181	-17.4625	-39.7975	-20.667	-2.87776	-5.86532
	49.6308	69.5184	-7.93531	-41.6527	-134.695	1.12339	-13.778	-10.9513
	-25.6403	-58.8557	-23.7735	-30.9448	46.1278	-2.81891	11.239	-5.80243
	-13.2593	-35.9438	6.38051	35.5907	-1.85793	-13.3397	14.8977	2.36743
	-17.8454	3.12122	27.4068	5.44178	14.3587	35.5256	3.79678	-0.238498
	-26.6999	43.6742	-14.6065	-19.6015	26.6434	-7.34629	3.85544	18.6531
	-52.8923	9.98937	17.6898	18.7021	24.1049	-3.79117	18.8132	3.61322
	-14.1644	2.89383	-47.518	-8.07069	45.0784	11.0072	30.0703	16.7068
	26.6793	32.11	14.7324	-12.5554	23.3672	32.1028	17.6597	-4.84815
	-67.2563	54.1858	-4.14867	10.3789	42.211	-23.0118	12.2889	-7.5965
	68.322	-7.11153	-16.4278	-1.16411	4.80239	-30.9922	-0.578732	-8.27709
	-30.9029	19.4193	12.8575	-23.1098	34.7783	33.3772	10.4087	-0.849373
	-28.9071	-55.7311	-44.3057	11.9402	24.6842	36.3011	-6.64547	-9.98779
	-19.7365	13.5591	-20.2124	20.7709	-8.39976	-22.2877	-20.8543	-26.9218
	26.2137	-29.5983	11.9276	-26.012	-25.054	-25.1216	-47.7151	-27.0934
	48.8923	-29.2134	0.140932	-41.6283	0.853168	-18.6921	1.06048	26.59
	-73.2022	-18.692	12.648	7.2688	-7.94965	-58.7988	7.16768	-1.0863
	-35.3305	-15.6159	20.8816	0.555579	37.4248	32.0878	-26.6305	-43.2644
	-45.4447	-2.60504	24.4177	-0.929283	1.27815	-20.7928	-8.15415	-6.45044
	-0.704052	30.1855	-10.8007	20.3178	19.8332	37.9507	-9.48996	-6.49401
	16.1888	65.6325	3.90175	4.16678	-6.02543	48.2214	39.7777	2.30355
	-8.95803	55.5965	-3.88202	34.9017	-5.46266	-21.7103	31.1732	31.2543
	-15.8189	19.7583	16.3303	-22.1144	-72.0854	-2.53829	0.372115	8.195
	51.5048	-65.1167	-23.2559	24.415	-47.1452	-29.4305	-25.2027	-14.4831
	-10.1626	-28.7194	15.3311	-7.79557	13.5396	9.26396	-10.5208	-28.4314
	54.6115	-54.6167	4.819	36.2438	47.1768	37.0165	-7.19833	10.1851
	-7.48316	1.55532	34.25	20.5788	69.1482	65.042	9.5371	6.49284
	29.4227	-40.2281	40.3402	-14.3239	-91.2028	-32.1625	-1.88671	-7.92887
	-52.2244	28.6874	-14.5951	4.09576	49.3988	14.4984	-11.9598	-9.74906
	-28.1038	-6.41318	-40.852	-40.191	20.0672	-20.3116	-2.20558	-6.95503
	-17.2996	22.2053	-9.37102	16.7527	-15.5343	4.24397	-18.2873	5.73211
	16.3538	-10.2686	38.4041	-19.1848	-34.9688	-54.9196	10.628	7.8279
	-1.27253	-32.7887	-30.8332	3.95586	-45.524	20.0467	34.9395	24.4451
	18.3429	-18.3454	44.355	-16.7387	-56.1569	-30.9225	5.2613	3.63609
	-34.8599	-9.50616	-8.07993	13.3217	63.5002	-10.015	-21.3891	-8.85811
	-14.4537	-18.5347	27.6453	17.7644	-2.19486	23.3899	25.9454	17.2764
	-15.1204	0.160045	-11.2496	43.4595	53.1854	-39.0985	21.5161	0.782827
	-7.54796	-9.83382	19.5181	2.21245	48.8328	-16.3812	8.09205	19.8355
	61.8853	-33.762	-23.3105	38.8058	-97.4787	46.617	8.35267	24.9612
	-23.4997	53.5433	-21.3566	-48.628	-4.74917	-12.9407	2.35551	-2.06369
	26.3966	-25.5085	-33.6898	-19.2271	-48.3307	32.4718	-30.6681	-17.1394
	39.6153	39.8485	48.8626	-8.75917	-5.52323	-45.0808	-12.3766	-6.67923
	-29.8286	22.4549	-0.316018	0.917072	27.552	9.36211	-14.4225	-14.8446
	16.8614	28.4885	-54.6	-17.0639	-6.70796	-1.20927	-2.61999	4.38048
	-2.00045	27.5699	62.727	-39.2281	19.4323	12.453	-17.4583	-7.26867
	-102.368	-17.0464	-20.1042	4.29674	84.5789	55.0008	11.9249	14.9906
	43.5211	6.15953	12.1105	-11.5479	39.845	11.2831	57.3296	9.43248
	50.6971	53.424	-42.5698	7.7015	13.329	-3.14347	12.5853	-10.0331
	2.16331	7.66273	3.07992	22.0254	33.5283	27.6738	-6.91385	-14.8208
	-4.52552	56.4643	-10.2381	-5.95426	36.8135	-19.5483	-1.55899	8.87588
	-15.6321	0.509644	0.0247496	4.09136	-127.893	24.7698	-29.5235	-10.6767
	37.9449	-74.8017	-14.9148	-44.2008	17.0015	-67.9696	-14.3207	-23.7798
	-38.9818	-20.6331	14.3046	24.0363	10.4716	11.5119	-12.3876	-7.89864
	41.1203	-20.53	8.58356	15.7639	38.6064	72.3662	-11.0179	4.09279
	-49.1905	-25.4064	-1.02659	13.0642	-41.494	-17.6796	23.6059	18.838
	-44.1358	-22.5483	-51.6587	-17.1879	12.6654	-11.0261	22.5905	2.14256
	-42.0605	-97.3899	20.4157	30.8849	51.399	-64.3298	-14.3319	-23.6581
	-11.8963	-16.4887	-23.8388	-13.9833	11.41	6.92995	6.08444	3.04612
	46.2698	40.1529	9.52294	21.1464	-7.51751	43.7082	36.1527	15.9268
	-12.499	13.6062	15.0989	17.0585	54.7822	-1.53234	33.4987	5.75202
	55.4253	34.8865	-6.07114	-16.6301	12.824	9.89568	-3.08967	9.00304
	39.6021	84.534	8.73833	0.580397	-65.2277	15.4447	5.85804	15.6837
	-65.9453	-0.982682	-17.4579	-13.4137	-17.7506	-22.3972	-15.965	-3.7237
	-13.0668	-9.2515	52.3258	32.394	-32.9672	50.799	-30.1027	-12.6734
	18.5283	-23.2806	-36.2109	8.67692	23.6545	-5.31559	1.49108	-7.87683
	19.278	-15.7844	-28.9256	-19.4656	33.298	-34.576	-17.4901	-7.56923
	-5.96955	-3.55755	-6.23249	1.35488	29.6553	-10.5586	-0.70026	6.43479
	69.9262	28.182	34.7644	-31.3141	-104.018	-22.7993	-31.5773	1.12954
	-7.76922	13.1762	-34.984	-14.6988	-19.991	-0.830349	0.567208	24.4664
	-60.2714	29.782	23.2752	-31.8391	-42.7596	-114.094	-18.9051	-12.4442
	-34.9146	-25.4825	17.0648	8.68057	-9.75434	13.798	0.0890064	-22.6147
	12.5885	-75.8811	3.15471	14.0672	6.05414	-35.2195	12.463	-3.9089
	-11.9485	-18.2921	39.4423	4.78549	37.5854	-28.043	-3.09361	-11.9708
	80.2024	-2.42161	21.8243	53.2211	10.8917	-31.7155	-4.13075	-8.87298
	31.8045	70.8251	-6.36484	-5.8616	5.51788	-41.4462	-26.2263	-12.2593
	-42.4547	-35.7308	-25.3115	-32.9009	-62.8894	28.7598	-42.3384	-15.738
	-33.0003	-2.7608	-35.1021	-56.0358	17.5573	22.1289	-31.095	-21.9732
	-43.4334	63.6347	-52.2221	27.4128	5.12098	66.8374	-18.8213	-14.397
	9.73744	4.47693	47.1919	5.86681	48.7084	-14.6794	10.1303	2.80874
	26.6843	32.4378	8.16305	-17.0581	27.3451	-16.7153	26.4371	41.3709
	26.4165	16.1624	-32.3764	-23.8133	-48.8669	69.1769	43.903	32.8394
	-14.6775	-10.2627	1.87054	19.6119	-23.9805	39.1439	27.4872	3.68209
	49.5237	-44.3364	-25.8741	39.7309	41.3331	22.2608	1.05786	20.4025
	12.4306	70.7374	-15.0662	15.1475	-30.3378	3.34744	-0.0789649	22.9471
	47.2453	89.6254	-5.9525	-22.0541	-26.1788	-14.3928	16.2099	-9.5203
	10.0198	-25.2714	1.17645	4.22381	-78.1292	36.4084	-4.90938	-23.0339
	47.9203	38.9534	10.5926	-35.9897	8.25536	6.18291	-28.6653	-5.26712
	-43.2964	-57.7396	15.5128	24.2526	104.481	-27.6905	-14.0965	8.84843
	32.0666	22.9613	63.5344	-15.3505	-58.0247	-0.854178	-14.7959	-0.810578
	-1.59809	-26.0509	-20.347	46.3832	35.5912	0.743019	-19.6653	13.7837
	-53.741	7.12238	-17.5487	31.2167	17.4455	6.52266	-2.60513	-25.1203
	-65.6766	-75.2946	-42.8911	34.4063	65.1536	-16.9834	11.9525	-6.56372
	3.34177	-47.1855	-16.5341	3.96298	-3.79339	13.7476	27.5633	2.89289
	6.56462	-5.62628	48.2483	36.1293	19.4254	33.837	38.7979	23.5707
	37.0193	13.3825	37.5812	-17.1349	5.21936	31.586	63.2912	23.137
	15.6106	83.6546	-1.76944	-1.41258	-31.9425	-64.7648	-12.3993	0.0689799
	7.55144	49.2095	13.5084	-15.4817	-33.4055	11.5762	-7.78715	-12.2848
	33.1134	24.312	8.903	-35.3932	-72.3066	18.8642	-11.3753	-0.636354
	-59.9286	-76.3763	19.3605	-17.6112	26.434	-23.6272	-6.8473	-11.6765
	-20.5788	16.6605	-5.23996	13.0385	8.15548	138.591	-3.74415	2.33286
	-38.0091	18.365	18.2818	-19.5532	40.4181	-7.10682	32.0394	5.31746
	-20.9637	-49.5034	10.7242	20.6325	22.692	-37.5376	25.3544	19.0275
	44.2102	-9.6439	-30.9048	29.8089	46.4268	-31.9609	31.5392	16.7419
	-67.2258	-22.913	-15.4134	-11.3596	22.5294	16.3176	3.04233	-0.652664
	-23.7733	-65.635	-10.9135	-6.73229	-35.2058	-14.1877	-17.2065	0.176523
	41.0173	39.01	-10.3287	-49.7998	2.30787	-7.86267	5.72763	-1.4422
	30.3301	57.1336	9.91004	-23.6306	-37.8101	-45.3275	27.4223	9.5885
	-51.9696	37.9254	-1.29501	12.0147	67.4259	29.1866	-28.4874	-14.907
	44.7719	24.0916	-0.133213	-4.24059	23.5129	-15.9407	-78.8317	-46.6282
	63.1214	-34.5489	2.2026	-33.9125	-56.2842	-9.3434	-27.1709	-11.0302
	-17.0776	-14.6902	3.79931	-16.3281	-62.8915	51.8451	18.5403	19.758
	-49.4075	-23.9035	-12.5976	48.0661	-39.6844	-67.2364	-19.3781	2.7389
	-41.0892	-9.99159	4.97061	12.4018	52.5544	-54.6604	-9.31156	-9.89071
	-23.5676	-21.334	8.4724	-7.86444	-27.4004	33.8789	-22.1953	-8.70575
	-40.4311	-36.5803	22.8823	18.1093	51.6202	93.8826	-0.914675	-10.631
	7.3829	-26.9852	-11.3618	-57.254	-54.8576	-42.0043	0.987215	-3.10032
	18.3877	-7.26983	24.9031	-35.9433	-75.5908	-54.3715	1.20698	14.7833
	19.6751	11.6996	-16.1022	51.7868	8.07485	-7.24901	17.6642	14.2408
	12.6601	-35.083	-28.1095	25.6744	11.7817	11.2274	-23.5968	-15.5257
	-33.8996	18.3796	1.91562	20.0938	66.2555	23.6185	7.51347	9.00004
	-22.9114	10.5396	26.568	53.5381	24.7177	-18.7054	6.26763	14.4968
	-37.0362	-45.5347	-5.09591	23.7909	20.9913	60.9565	10.6731	-11.5797
	38.3692	18.5836	10.5221	-6.72617	-10.3117	-14.2231	-29.0152	-28.7092
	-7.20575	-16.024	14.4483	-7.049	-10.5335	8.74616	-13.6813	-11.2507
	-2.52364	100.565	-40.2759	-20.0458	16.6278	-61.4127	-13.0276	-15.1792
	20.4538	-27.9072	26.0929	-38.4523	-43.8742	18.7133	19.287	-7.26563
	-57.0038	-42.9591	-46.6193	3.89705	73.6699	-89.8221	-27.1575	-6.02115
	-26.4591	-47.846	4.1237	1.78384	-34.1657	47.4653	-6.4057	-11.7556
	22.9898	-16.6035	-1.62082	-7.33989	-11.7077	-4.57725	6.31012	-15.5724
	18.336	27.9097	20.8086	-43.2014	64.8214	-4.57305	17.5685	-4.47049
	29.5009	-22.5244	-14.1206	32.6027	9.62948	29.6959	9.25873	22.5834
	-16.7416	47.7532	42.65	3.01404	-19.3502	32.231	9.52356	4.52384
	39.0641	53.6158	-9.49906	24.0917	1.99749	22.1643	29.8264	19.0967
	20.6998	51.4166	-18.4525	13.2078	-76.6252	-67.7709	-4.70093	9.47996
	29.1079	-13.9695	3.35743	-12.9202	-49.7235	37.6626	-31.2856	-4.52586
	46.2443	5.55133	0.72621	31.607	27.6079	-52.7418	-7.52132	-6.82377
	20.8757	-21.1579	-24.3492	-25.1535	28.2175	8.05901	6.27629	6.03118
	9.4526	-16.5209	-11.9795	37.4154	43.0941	54.8953	37.3214	-1.36163
	8.94166	-13.323	-24.9028	-3.44051	-26.9151	-69.2995	10.3272	16.3315
	22.3689	11.1291	24.5415	-4.5515	47.6073	26.2879	28.8124	40.9989
	-22.5508	-15.9602	-5.71561	18.4841	10.3756	-25.1433	-7.55544	-0.476616
	-17.5153	14.5226	-23.6671	-10.718	63.5736	-20.7092	-14.2823	-30.577
	6.2455	-12.361	-33.5511	-72.6673	-16.6913	80.7206	-4.4675	-22.7679
	18.066	-36.9162	3.12216	1.33622	-48.6553	-0.40212	7.73161	-1.48991
	58.0263	12.6565	-2.15189	-42.4953	-135.366	-21.5105	15.0304	20.1921
	-59.7569	-21.0442	37.458	-20.8861	69.5814	-0.337396	-11.8139	10.6559
	-53.9838	106.276	-20.8719	-0.147093	0.41281	27.1056	-3.38018	-8.27405
	59.4679	-7.36416	30.0313	12.1527	85.9949	-5.48853	-7.69337	-0.529944
	-25.6673	50.3388	-30.1625	-25.5223	-28.9602	101.104	22.0542	4.25449
	-54.8651	-8.53731	-17.8369	10.8094	3.94715	-42.5093	7.47301	14.4272
	-61.4339	1.24391	28.8268	4.50525	53.2358	37.3433	16.7026	21.466
	40.7034	15.0829	52.7586	-23.4754	24.5347	-4.99352	-11.3737	-16.7577
	21.138	-75.1633	-38.9283	-5.45514	-2.77708	7.72643	-67.3619	-26.7464
	16.1116	27.5295	-22.161	8.88183	-53.6036	-6.65547	-1.8203	-5.77978
	-5.70945	-24.2739	13.0906	12.5841	-14.1505	-105.608	12.1889	-1.37415
	-32.1586	-48.0554	31.9506	36.8649	-7.02028	7.68792	42.4469	24.1857
	4.16309	-48.9875	13.3068	23.4862	31.9842	-28.2653	20.189	12.4992
	-22.7621	11.8127	12.2433	5.25292	84.6084	43.441	19.3002	11.3719
	-27.4376	-13.216	-26.0602	6.97609	-68.5829	-46.4155	-9.91579	-2.51383
	-23.6229	-47.3866	-26.2282	2.93933	-57.0036	-23.6312	-31.7824	-9.64718
	31.496	-14.598	-35.6255	16.7098	-65.0775	-23.4298	-40.2476	-36.1493
	-28.3568	50.0872	2.28759	30.4638	30.9698	-26.131	10.3094	-3.7878
	-49.68	21.8973	0.993334	-6.53896	24.0199	60.3912	-6.34166	14.8424
	-42.2416	57.6423	12.9292	15.5031	49.5996	-6.58642	45.9676	22.5519
	64.0309	-0.136827	32.1711	-1.18868	13.9744	-0.969734	45.9004	16.7028
	5.39658	-13.8694	29.6832	20.5713	-25.8516	11.6625	7.92196	-6.51161
	71.3354	0.362068	-16.7777	2.52465	9.94411	-15.0935	-1.72476	12.6006
	-56.154	17.8863	-32.2444	-36.027	-14.1851	22.6225	-6.90884	-8.33842
	-18.2823	-35.4029	-8.40902	13.3722	55.0365	-74.0857	-22.7061	-23.7178
	15.4364	-20.7453	-2.76103	-20.599	-16.3657	5.04056	-22.2671	-10.9073
	-54.3239	5.77921	-3.69816	-14.5272	35.3602	10.2401	-16.953	-5.44729
	14.7427	59.9366	13.5498	1.14591	-11.6792	50.3643	14.5871	30.5547
	33.1138	-18.4479	26.8462	17.6234	-12.4294	63.8765	40.7199	18.7808
	-35.3621	0.843502	25.1191	2.45934	-48.9775	-8.30895	16.1814	3.58727
	-12.1557	85.7984	12.1403	-8.47756	-48.5318	23.3552	-17.6703	-21.2755
	20.1178	-21.3842	-19.7874	-31.9602	-24.8638	-60.7034	-24.3004	9.77548
	40.7848	31.7264	21.1527	31.1686	6.39919	-23.5921	-4.97194	-23.5509
	56.355	-34.1209	-34.9207	23.4836	-28.851	48.8537	-29.3583	-23.2436
	28.271	-24.9087	-20.2661	-11.0123	-12.8455	0.11367	-16.0882	-4.50477
	-96.8797	59.8463	4.14263	-33.5981	-22.8459	-57.694	8.27407	-9.73694
	2.0969	53.3037	-19.6359	-8.26804	24.4184	7.17633	-5.99023	-5.03981
	14.6645	-17.8258	13.5029	-67.1436	-1.87359	37.4752	-2.48991	-25.3641
	40.6243	-26.3358	0.460995	9.18999	-47.4338	-15.9136	-43.904	-23.3212
	-56.8636	-59.7476	-6.8974	-26.7401	18.7884	60.3955	-17.2179	-6.90562
	79.0874	-27.0294	29.2465	33.1843	-29.3584	55.4105	3.0429	22.5436
	31.2872	25.4034	25.92	-6.34145	10.1857	-67.232	-0.907759	10.6853
	-8.54519	24.2273	38.18	2.67385	14.2147	9.27484	-9.95996	-12.0847
	-3.07354	-13.7108	-17.1998	5.88728	15.0679	-63.0818	1.14787	-0.381863
	-14.6914	27.5558	-33.7138	27.9283	71.7576	42.6963	-24.8649	-6.66281
	1.44612	-28.3424	2.08842	-0.808281	-4.83441	80.4845	36.0249	14.2177
	-9.40569	104.115	35.3689	24.4496	-56.3121	-12.9813	31.2008	36.6971
	17.1281	-24.9254	-13.3468	3.40968	-6.5234	31.809	17.1661	31.9703
	63.3166	12.4378	26.0102	12.6908	-92.5648	35.2472	0.572666	2.05689
	-9.84203	-5.79775	-34.5986	-12.5988	-49.6547	-31.7263	-8.83723	-4.62803
	-39.3241	17.0869	-23.8945	-19.9597	-46.5051	-35.0622	-13.1357	-26.3477
	14.9286	-21.822	24.3574	0.61684	77.5531	19.5057	-28.3127	-41.5029
	-6.8529	-68.8482	-25.6863	-0.441281	-64.6518	-8.49652	-12.6806	5.23596
	32.2783	10.8676	-0.0683175	-20.4399	1.09469	-28.1435	16.1367	6.57533
	-45.6126	65.5273	31.1593	-9.01825	10.7904	-12.8953	31.0198	6.16671
	22.057	38.6764	-11.5997	32.4072	17.6953	21.6398	3.52552	25.8507
	-7.37245	-49.3856	-6.71031	0.0964021	10.0559	17.2431	-16.4773	-9.85883

## Sheet: P1
Blind RHF	Fig 3A: Left LGN	Fig 3A: Right LGN	Fig 3B: Left Pulv	Fig 3B: Right Pulv	Fig 3C: LSC	Fig 3C: RSC	Right V5	Left V5
525 data points	-135.538	15.0632	-48.4355	79.2444	20.14	96.1559	-286.407	-42.4833
1050	224.357	-40.0977	79.9356	-106.225	-9.56564	-31.1722	-118.613	-46.8386
17.5	115.344	-103.52	-38.8963	-85.5165	76.5856	-2.42059	155.849	4.47419
525 vols	-91.0115	76.1052	12.4014	42.296	-102.315	-85.8694	222.467	81.685
	-114.449	57.4299	-38.6324	59.911	-29.6884	-128.539	90.7096	50.4613
	-42.7089	0.371726	2.0853	13.5016	-11.642	34.1302	51.5232	69.7208
	13.1677	72.628	42.0913	55.1899	18.8072	152.943	128.553	80.8392
	86.8316	47.9299	-15.271	-2.65642	37.9824	33.4246	124.584	54.9805
	-157.041	-39.518	-41.3575	-2.65333	-100.449	-145.257	53.7715	-12.0287
	-116.636	-119.138	-19.0906	64.4925	-33.6485	92.501	-14.6466	32.8275
	286.995	-113.67	78.3536	-64.3019	248.773	214.676	-45.8279	33.2052
	111.357	1.40858	31.377	50.7013	-76.664	42.1058	232.498	43.6782
	-9.07686	44.4235	19.9396	58.6462	1.54682	-12.6059	137.804	32.5458
	-36.279	29.8913	39.9591	44.191	99.4582	136.418	107.272	53.9531
	-15.1043	121.087	12.6625	34.4194	-73.7357	34.1553	52.0483	52.7472
	-50.3403	34.2947	-22.4056	20.3561	39.1116	25.8715	32.2783	84.3453
	36.0034	-7.50582	51.6981	82.4193	88.238	-29.3389	80.8758	20.8017
	51.0721	-41.9355	46.937	5.75856	62.2993	41.3733	-22.5894	-78.7429
	-116.648	-21.8222	6.66408	-17.6986	-72.9034	-12.8647	-42.2494	-80.8067
	-24.6788	6.50341	-65.4642	-9.31777	-83.5416	-18.6766	-72.5461	-90.7805
	-89.647	-23.7873	-22.6956	33.281	49.1281	-63.0822	-54.007	-76.7102
	14.1066	-68.0429	40.2157	19.5203	18.4952	52.7022	-144.553	-216.556
	150.736	-134.951	30.2236	-16.0591	91.3369	-52.8686	67.8297	-20.468
	105.698	33.9794	-40.6599	6.81038	81.0035	67.5292	-49.5612	36.0596
	-31.9818	-247.909	41.3827	-263.997	-44.1455	-218.315	-302.49	-222.233
	-50.7845	32.5132	-9.18999	-37.1921	-0.431804	-117.426	134.07	30.7478
	118.761	16.1466	-54.9492	-97.776	-78.5278	45.1229	17.7485	96.621
	16.8161	11.352	-87.1296	-19.9795	-84.0356	2.91016	26.2943	37.0315
	44.2556	-46.6572	32.6123	37.0073	-86.7938	-1.43206	-172.848	-92.7276
	199.831	-6.7282	-12.1807	15.822	113.126	-11.1231	30.2032	15.935
	25.8886	49.8726	51.8436	-19.9958	-81.1211	79.2743	53.0846	-21.4689
	-82.4275	-19.9753	4.00761	-45.5891	-123.164	-52.9395	-14.3533	38.0985
	-190.375	30.0541	-131.878	-117.44	-96.3747	-144.153	-368.684	-258.64
	38.813	73.993	16.2336	52.0153	280.285	134.162	158.832	173.527
	-79.7588	60.893	32.6059	-13.1991	-100.073	-95.7038	-27.9167	29.5714
	-73.4714	-46.4237	64.2092	68.2201	121.643	194.608	123.274	155.557
	-90.5496	149.581	33.0249	46.1354	-36.517	25.5504	58.3475	131.332
	38.0113	77.0001	-18.5715	64.4804	41.8805	56.0612	128.917	83.1674
	-144.881	67.0369	36.3351	36.6623	-89.2751	8.96736	147.983	106.366
	-32.3077	116.207	11.7425	41.5817	52.8045	109.282	31.8668	66.4139
	15.9464	38.4905	-36.9424	103.925	39.549	-51.9734	102.58	45.1392
	28.2815	-31.6879	86.9004	7.99977	81.556	155.399	23.4003	-21.3323
	-6.51265	67.6948	70.5698	86.2648	64.337	114.512	45.5917	24.3063
	1.34853	13.7316	27.2271	52.6871	-30.8335	31.3636	7.65536	41.5364
	88.6922	101.124	31.1666	4.00681	100.491	52.736	47.2591	18.4954
	48.492	28.4136	17.7659	-15.8222	-37.9815	18.4057	102.666	24.1836
	15.1456	104.89	-37.6692	37.7846	-6.45121	-42.2159	77.4475	-11.5243
	61.3063	-32.3276	62.3717	-14.8743	-125.63	-65.0217	-268.193	-55.28
	32.5144	-157.44	-15.4815	-28.2116	58.8134	-50.9363	67.8576	66.1918
	-44.8413	47.7652	1.67483	-13.5701	-91.7513	6.74162	76.8861	-17.6395
	-87.1286	-31.5293	-2.19053	-40.6223	-182.984	-65.2119	-43.9091	-64.6901
	-162.012	-48.4325	-118.554	6.50412	-41.1857	-25.8642	-99.5692	-30.3229
	-196.884	-237.461	-88.5906	-66.6054	-161.736	-200.382	-110.428	-51.8846
	-20.266	7.58856	0.916532	124.053	246.203	96.5243	-15.7129	-73.4972
	-25.3307	22.8654	9.20484	51.927	-104.762	59.6468	0.612422	-5.49976
	-36.5984	-74.0358	-80.3333	-27.0269	-101.017	-83.6233	-108.315	-41.6389
	34.472	-68.6525	-5.40566	-16.2901	47.4492	-129.907	5.71256	42.4698
	146.113	55.7282	-1.39757	21.7413	45.6683	58.0938	128.065	84.7293
	46.1639	53.592	39.7906	-23.9825	-128.56	-27.0003	96.0383	14.6694
	157.525	-20.9881	16.7854	16.8294	48.489	32.4628	51.1229	80.0846
	-83.2225	-59.3492	-103.368	-75.1365	-101.051	-149.003	-191.167	-101.772
	104.696	-84.1818	-50.3628	-69.1643	210.444	138.115	31.8358	-50.367
	240.321	81.9187	85.5759	-38.9873	-66.3301	-43.2041	148.19	85.015
	49.5522	-39.0302	-67.8722	-30.1663	38.5013	6.87744	-23.1393	-6.531
	6.50194	73.5545	26.2527	-4.15991	64.3824	49.407	82.7868	74.5668
	119.441	-49.0484	71.2942	76.9668	-18.0323	70.0103	106.808	46.6868
	88.5285	56.0308	-52.75	-7.69867	31.8825	50.5109	166.956	35.8863
	27.9793	-50.4171	34.6843	63.3924	-31.4836	-28.1135	1.166	44.4093
	-37.9192	7.62532	-60.8882	-40.0457	179.429	45.884	-0.840479	13.2501
	-7.81646	-43.0353	57.8752	-12.5603	-103.158	-97.7962	-319.761	-150.1
	-25.7236	15.9605	-137.199	-91.0304	144.47	-4.44039	-122.443	-160.839
	-45.1179	118.156	167.522	74.7473	-75.4771	36.8973	22.9491	-2.56561
	-147.087	-96.0592	-71.8526	-121.318	-60.7983	-33.8907	-87.6692	-37.9275
	-149.241	55.4039	-44.6864	-84.7955	-124.847	-27.0714	-58.8206	-9.16571
	-105.752	85.9358	11.3774	51.0722	-59.6811	-100.665	-75.9925	-22.2449
	-127.565	92.6392	31.0556	21.334	123.472	-36.4147	-13.8315	21.4264
	-144.314	-39.5884	-3.02807	-74.3071	-157.974	-75.3677	-261.461	-172.25
	-21.1652	-5.09325	35.1899	61.4073	134.097	66.2635	-1.73534	140.277
	29.9671	51.8871	60.3985	27.7401	-41.1406	-39.4478	64.5887	-23.1013
	48.5179	-151.612	10.965	16.1855	2.17644	22.2973	115.88	-55.3428
	270.957	72.5798	-128.403	-106.021	45.5941	-52.2853	25.9415	-174.528
	55.895	99.5848	153.454	101.126	-33.6741	118.315	197.667	78.2302
	-68.0671	46.196	1.75069	21.0633	62.9935	-1.73645	25.2915	-6.17794
	-108.911	-99.9402	-64.1991	-74.4768	-58.1017	-90.3146	-80.0065	-12.6191
	60.8559	-34.0133	3.32142	14.1925	79.4169	116.167	-80.1167	16.6115
	4.26522	67.7887	-16.6789	7.39761	-46.9645	-32.6854	-33.3245	10.3205
	57.9637	-72.356	-55.1508	12.3259	-40.7396	-21.2661	-52.4438	-34.5434
	87.5618	-90.9122	10.8222	-19.1401	-34.644	102.351	-125.678	-31.7346
	64.1952	-18.8282	-40.9006	-31.6667	17.952	-14.4236	-38.0078	15.4012
	-59.2994	69.8928	-23.6201	67.8329	-88.8392	-80.5142	38.034	33.0362
	44.7558	-111.879	72.9319	33.1503	-4.78086	15.9258	55.5362	-53.9566
	-35.2026	61.9891	-51.1785	-87.9124	12.1189	14.487	-3.5021	-43.5012
	50.2092	-9.75855	74.1299	79.9956	-143.618	4.24721	23.4393	34.0574
	-58.7957	-15.2985	-59.1928	13.6731	209.833	-10.8434	49.0196	85.6898
	-16.9988	22.9049	102.317	35.2833	42.643	145.655	2.16189	155.19
	-65.5566	35.4137	3.94093	-20.655	55.3765	59.1262	-71.6197	123.768
	-16.9316	79.98	11.4737	63.3723	149.43	-12.0372	28.3841	181.936
	-10.0025	56.3358	138.586	11.8335	-12.6573	-16.5154	12.8653	75.4749
	5.81596	31.6299	31.249	-7.35827	-65.7831	51.4118	-20.6457	54.6287
	-31.0761	61.3901	-46.8025	-23.6535	-5.31691	-4.16425	35.7873	79.8904
	44.4729	-86.8871	86.162	85.4215	-56.9304	12.5912	-590.044	-692.739
	-94.638	-7.31911	63.5314	-0.344752	-20.8715	-105.524	451.917	351.496
	60.8066	-9.07132	-125.47	-67.6324	-89.1766	-177.253	25.734	-123.508
	-83.4346	-14.5798	-90.8238	-40.7253	255.778	193.072	124.072	-32.3424
	-52.3643	-38.8933	-15.7488	41.5621	92.649	48.7132	94.9218	55.4474
	-199.795	112.971	-39.5175	-129.192	-240.555	-123.186	66.1456	-23.3164
	85.5941	22.2371	-56.7837	-20.4698	207.111	58.4609	20.2717	74.3045
	-21.4312	-3.09056	-42.1978	35.5215	20.2491	-69.7271	-9.8288	1.83982
	27.1103	63.0466	30.3027	48.8599	49.7723	191.452	-19.0306	58.2921
	140.469	-82.9811	82.4018	32.6441	-22.941	27.1572	-45.5713	0.268357
	-80.6298	-73.9177	57.352	-51.2082	-86.8008	-130.935	-9.89037	9.65469
	-41.2133	-23.8148	3.64436	1.95366	28.7892	21.2231	29.8386	-17.6696
	135.637	-10.2072	11.3167	-72.3276	-27.8315	98.6956	31.1979	83.2214
	-32.9266	-25.7305	-83.7659	-25.7428	-186.286	-129.954	-102.851	-4.40096
	284.043	60.1127	122.875	207.294	108.423	83.5766	-220.599	-241.347
	-11.509	-34.9467	122.437	130.672	230.01	100.44	283.705	111.586
	-38.3966	46.6239	163.732	62.7416	73.7893	13.9191	117.674	57.9307
	-12.456	-60.9589	-27.9235	-23.0712	23.3868	-3.44743	-72.1982	9.80047
	-3.92182	3.15003	-159.322	-33.3419	-93.4039	2.77976	-306.587	-322.181
	-89.8786	99.5634	-109.096	-38.7192	-51.5956	-53.3067	213.709	35.1484
	-93.9363	119.847	10.6384	-36.6868	-154.048	-104.939	106.323	69.4305
	-63.0908	-113.209	-79.5684	3.96995	-70.9677	-58.3493	-25.2632	15.5864
	-33.3315	35.8246	-67.9975	-38.8131	254.442	177.685	142.043	27.4388
	-19.2089	152.763	107.738	32.3821	-156.905	-10.6388	267.561	88.6659
	25.2014	-47.1051	8.83602	129.712	-28.6261	26.4347	19.7036	3.6039
	-47.4528	10.5222	37.4271	119.818	148.249	177.479	-71.0371	8.68758
	-136.451	26.3999	172.412	57.8956	14.0033	48.8633	12.5044	15.7478
	-140.836	-256.949	-111.562	-172.453	-527.089	-361.04	-268.446	-298.623
	8.55893	18.0833	-65.8175	-11.376	46.1662	54.3217	-43.9102	-44.7836
	-44.7708	-10.628	-28.7606	-37.8572	-60.4786	-6.09078	-112.383	25.4215
	190.735	24.7254	-31.1198	31.5949	225.146	-22.6301	-19.892	52.3312
	154.77	12.9883	90.4502	-18.4041	-73.1941	123.959	17.0206	82.9079
	218.087	24.7316	52.5241	19.7509	140.261	51.7522	-40.1534	60.3434
	87.1914	2.17183	35.3075	20.2143	95.0613	32.0222	-76.4762	55.597
	-67.4592	-4.49641	57.6463	12.4227	-103.12	-67.9874	-222.574	-96.1298
	167.534	-390.904	-256.118	-20.7923	-103.522	-63.5674	-69.44	-36.4005
	-267.803	103.998	-36.666	3.68003	31.9391	-76.4419	-57.3921	-221.963
	-153.238	57.9619	-32.8809	-39.985	173.616	-31.934	103.084	24.7511
	-105.59	31.8985	-53.1622	9.18977	4.64072	-63.7948	29.8242	-9.50116
	39.2612	110.476	-138.145	-158.22	71.9531	95.553	12.03	-57.8251
	-88.9484	89.2297	81.3224	63.4326	-153.146	-55.836	115.26	54.1302
	110.112	-149.977	-44.9042	-71.745	-67.4952	-69.4186	-95.2647	8.41337
	-66.0375	34.3012	-29.6322	-5.93201	-30.2963	-61.7826	55.2096	4.97375
	0.33604	29.3827	32.2753	-39.7497	47.8242	52.9448	46.6665	51.256
	190.403	-153.179	94.9955	-30.8497	32.627	104.114	-71.0739	51.7487
	223.513	27.6228	104.18	11.1257	151.299	20.5281	-2.84072	53.9814
	104.739	31.272	70.0028	7.59785	74.4885	116.155	124.129	101.451
	-143.333	49.5382	62.2248	26.2511	81.1309	8.99575	127.089	137.28
	238.177	-191.976	-19.2857	-94.1663	-25.7004	-26.7658	-73.5305	83.9992
	-117.475	48.6294	36.8762	50.2253	-37.2002	-48.931	34.3524	71.7394
	246.69	157.707	118.438	97.0493	161.531	144.861	76.2767	50.5145
	7.86283	81.188	12.4148	34.9438	-116.646	35.2285	76.523	29.9217
	-190.593	-7.33991	-125.802	4.24646	-98.5107	-26.2068	-140.532	-42.4701
	-297.355	-121.569	-57.9538	-13.5267	-292.708	-160.497	42.6178	8.00674
	269.87	43.5085	70.562	64.5957	339.076	177.452	-90.9044	-43.1212
	-30.6505	109.116	55.6666	54.4383	-102.48	-51.0794	87.1194	112.527
	-139.199	30.4894	-59.165	-94.7734	-71.389	31.8604	54.26	51.2645
	51.9139	-195.877	-14.6482	-96.2357	-159.509	-193.991	-86.518	-81.8998
	223.667	-22.0199	-16.6457	-59.9396	41.8271	-41.8453	34.3672	155.972
	-35.9339	38.6016	15.9668	77.2353	-49.5271	45.5265	12.1854	21.523
	245.175	21.0785	-5.55982	-12.2332	243.612	136.857	64.2222	33.5592
	-132.01	20.3377	40.2594	-6.18393	-99.0881	-124.548	235.2	6.66879
	70.5992	29.3801	-52.9775	29.9367	-76.3614	26.5655	39.8594	4.65
	246.72	-38.3047	-3.68833	-11.3699	-257.337	-89.7091	-273.011	-273.289
	-249.75	-220.547	-176.79	-137.724	-105.497	-354.978	-527.607	-631.368
	39.2889	39.9992	-25.8676	22.5555	-1.67599	-128.431	280.689	110.7
	-162.999	306.971	-48.9852	80.1388	172.035	107.226	103.743	-107.653
	-134.244	102.623	-54.1977	-20.4174	1.707	14.2244	27.6771	-16.067
	-195.339	-188.896	-73.8037	-103.617	-191.095	-192.616	-220.914	-100.583
	382.502	-25.7993	175.775	111.594	436.29	143.788	-130.537	-60.7606
	-42.2887	7.64773	23.8931	55.4179	-51.1252	-35.1378	182.875	219.154
	-145.685	101.614	-62.6291	-56.1656	-73.2947	39.5674	159.354	172.212
	81.1965	-203.553	100.64	17.3396	-37.3329	69.667	71.1933	61.2243
	212.594	17.6267	40.5883	34.9777	136.072	90.2895	35.8495	91.2491
	-145.666	-7.01958	-8.53742	-6.41602	-232.802	-76.0247	85.2275	60.8008
	424.939	0.00720631	147.547	47.0456	141.376	119.249	18.359	59.9638
	135.087	105.432	59.5636	-9.07616	-50.4745	57.967	64.2583	75.2153
	-466.149	-259.136	-307.122	-172.109	-432.445	-256.621	70.2928	102.426
	243.026	-105.852	27.346	1.61434	557.654	192.473	-170.77	-345.535
	-13.1726	177.167	-20.8256	-12.4208	-131.794	-69.3779	16.7235	-27.7047
	-45.9032	7.39546	9.15638	45.6468	108.466	95.4286	69.6537	84.174
	-72.8452	37.029	95.1268	71.3053	62.0263	81.8962	103.968	108.951
	107.439	-23.8385	112.262	57.7908	63.6077	147.302	109.486	85.7651
	48.8532	4.84895	89.9403	4.46162	60.5495	68.0411	-59.0894	6.87536
	-83.3177	8.22901	-61.1106	-113.387	-132.969	-79.1368	-537.446	-101.624
	17.8855	-112.295	-4.93069	101.867	204.605	73.261	174.426	80.2581
	-19.9405	61.9923	92.9167	41.7712	165.367	82.2166	28.0486	51.6141
	-125.631	55.3355	-31.7706	-107.724	-241.479	-128.083	-435.595	-289.379
	8.96539	59.6189	-29.8554	21.8229	85.34	74.6473	195.208	-28.7718
	-86.8004	22.5133	-51.69	18.0745	-106.655	82.6179	-22.8523	41.1671
	80.2666	64.1719	5.84492	79.8123	104.055	-8.80062	4.75611	60.1395
	-80.4252	84.7949	8.89849	81.3329	14.6678	17.5144	116.482	32.8105
	-190.411	-79.4547	-85.438	6.14728	-215.793	-73.5993	-111.546	33.4694
	16.3233	18.2721	8.10053	-23.4756	159.25	107.552	7.32599	82.3254
	47.9	179.086	11.7899	49.3604	-36.6647	-58.0408	107.241	127.376
	1.83766	120.366	66.7298	70.8835	-96.8649	41.9473	88.0938	76.6722
	59.6854	-69.561	44.1256	83.3418	69.8838	131.091	-6.1549	-274.374
	35.1117	-102.517	30.0817	98.3378	-212.415	5.01894	-533.862	-274.541
	-200.856	-243.432	-73.1004	-65.3348	-40.6727	-285.805	-501.099	-639.358
	160.207	-135.081	-95.9601	-178.541	-27.8938	-352.667	235.329	242.556
	16.4449	56.5405	-14.4961	-17.9376	46.9625	192.994	68.9683	38.9465
	-90.5642	-121.212	-170.082	-182.308	-48.0392	-185.009	-86.3529	-52.1661
	-102.482	120.577	71.6623	-47.1157	212.692	79.2441	150.763	120.146
	-93.4001	15.6888	-81.893	-87.986	51.471	-111.02	51.457	33.7881
	-30.8694	-80.5659	34.6528	-45.7294	264.706	106.988	-36.2848	178.461
	-83.9949	20.8379	114.007	30.8062	-144.306	-148.796	-41.347	95.7203
	-44.7867	-139.002	-70.6605	-151.918	-125.909	-49.1825	25.4577	110.547
	34.0638	78.8472	-33.5079	14.4609	-194.345	-100.072	86.2892	89.9522
	11.9837	7.4756	43.7426	-6.94483	-164.86	-27.5764	80.782	-13.7137
	125.305	14.5541	22.2492	32.7362	126.988	105.8	70.4169	-2.83216
	63.9561	92.8197	39.0755	31.2092	46.5896	2.46467	91.8741	15.751
	-7.45671	26.0302	27.2925	16.5412	105.174	140.092	-1.30488	20.1595
	29.1204	15.688	-19.61	-42.0519	-191.667	20.274	-14.0091	-2.12835
	-85.4742	148.391	-50.5795	60.9839	234.159	175.11	4.33803	-10.9744
	0.357788	-127.379	-167.65	-21.4056	-271.908	-238.905	-25.0665	-35.9401
	-57.1393	28.1079	46.4398	15.3978	71.0876	12.6952	29.6229	16.8415
	-56.7798	75.3916	-17.1316	39.5734	30.6379	102.777	-49.8902	-53.1105
	-5.78341	-5.39312	-9.11581	15.0856	164.775	117.495	26.6048	122.263
	-67.1498	43.1964	33.5645	47.0072	19.3414	35.9477	22.9629	21.8089
	109.703	31.9272	16.1519	68.4905	132.72	68.6512	45.373	70.6813
	8.00431	-50.4054	126.717	5.53858	-47.7577	22.5773	79.8573	72.3862
	-67.31	97.1509	36.5759	-50.3281	-63.426	-31.9553	23.1007	10.1864
	-34.1775	2.74884	36.3216	-17.5042	-78.0184	-71.0451	-54.4404	-0.330565
	-66.8385	-94.1546	-22.7883	55.0116	-47.5634	-15.0098	-82.6163	14.9817
	64.2259	-48.457	26.6258	37.1968	183.414	135.312	-15.6707	-85.67
	57.1123	48.1176	139.135	93.5973	-68.6831	51.357	66.9015	203.328
	37.8108	-110.786	-38.824	-6.14532	-226.439	-92.1668	-105.873	-45.0926
	-91.6398	97.2758	135.422	122.427	85.709	-43.1172	172.199	-167.656
	434.203	-152.274	-65.547	-121.948	-110.421	-228.654	-43.5727	-92.8302
	61.2241	92.8578	-101.274	25.434	192.909	164.562	156.341	-120.444
	-36.3849	76.4456	-28.7086	25.5131	198.164	69.942	-5.24162	-80.4673
	29.7998	-0.0465525	48.8916	8.81958	-13.5978	79.4766	3.28245	-41.0734
	-0.23971	29.7512	-1.84019	-4.12785	3.89822	102.304	14.8694	-29.6932
	85.5464	22.0139	-12.0374	107.355	-10.9835	-59.8134	0.354802	13.4318
	-128.968	-78.4657	-84.622	-124.909	-8.70696	31.5672	-84.3839	-28.2123
	-120.47	35.0211	-27.6875	-80.4686	43.8576	1.8686	21.8703	18.8058
	-36.465	109.084	54.7415	-65.3594	-142.732	-124.394	48.779	88.2073
	-46.9158	20.0662	-54.5663	-41.8757	-43.5364	19.7915	-21.513	72.1921
	-6.14843	51.9351	-56.972	-88.9681	-47.0756	-53.273	-49.2143	61.3521
	221.193	88.6093	78.975	111.622	-92.3002	-133.273	-26.2511	-83.5375
	-226.36	-123.885	-56.7185	-107.208	113.171	83.5224	105.9	47.55
	-189.804	107.885	21.1841	-4.92353	-128.017	-87.1057	-1.58853	142.272
	81.817	36.2043	52.1728	153.652	19.1474	-30.7452	77.9241	82.6063
	200.92	21.4132	44.271	44.9995	79.4664	3.12377	21.6349	38.0368
	-274.552	-108.993	-97.1886	-137.26	80.8566	-22.7529	72.5619	42.357
	-94.4351	-105.315	-83.4583	-99.7987	-319.46	-297.982	-64.6462	-87.799
	107.256	-0.654393	-9.9699	100.012	198.843	247.226	-110.214	9.59404
	41.7836	63.5407	-74.195	-20.7007	13.1301	-20.0691	23.724	72.0034
	-104.123	-21.7144	66.3303	60.4591	-164.178	75.7777	-76.8647	32.8434
	180.99	31.1692	67.8701	64.7152	173.41	74.006	193.791	80.8627
	3.44846	112.2	151.885	81.6075	25.6424	116.236	182.463	121.524
	-95.0742	2.37989	3.38891	11.1174	-114.73	-41.606	-26.9423	104.371
	140.045	-32.9174	-12.9639	46.9189	183.752	221.507	152.207	221.617
	-133.495	-238.955	-53.6783	-35.831	-241.529	-193.927	130.067	145.141
	38.2275	61.3463	112.144	50.6751	381.14	312.848	-467.186	-411.036
	215.519	103.315	151.946	39.2506	-286.572	6.30674	-616.916	-1436.28
	-376.706	-529.109	-566.442	-156.397	-82.8238	-313.271	-505.918	-277.836
	360.668	-7.80777	238.543	64.2593	111.753	-26.242	6.38317	514.873
	190.65	66.7314	60.1708	3.19945	11.8034	-40.4669	109.43	92.6024
	-62.1553	-89.7979	-179.854	-164.936	2.05463	-93.223	15.5274	12.7445
	-81.9174	103.516	42.7705	-100.295	229.763	269.255	184.583	154.507
	143.37	65.2717	184.622	86.9799	-62.2029	-157.246	95.5453	185.446
	-110.369	-246.862	-61.8157	-108.425	-182.434	-121.768	165.757	-23.8879
	-2.66115	44.6966	-52.4133	29.7115	-40.8399	25.7965	51.2491	182.638
	-29.8022	134.754	104.093	62.6809	-54.165	-36.8747	162.542	154.48
	-79.2997	27.5063	116.399	31.1326	104.86	-25.4486	176.82	31.816
	-75.3583	-16.43	-10.1882	-8.87426	-57.3638	129.555	-17.8011	-24.3165
	19.7851	52.9835	51.391	-21.2547	-7.38231	42.0876	-47.4688	29.0515
	11.8795	87.8411	-80.2672	-28.7622	-181.623	-208.217	-81.1055	-58.7461
	93.1822	-12.5114	-82.9705	2.20621	85.2717	87.1597	114.658	172.751
	61.7845	-53.939	59.9115	-8.5373	54.2526	51.498	33.6787	-157.536
	-4.95475	-28.2397	-87.8719	-82.1121	-214.584	-85.1205	20.8671	118.508
	-95.0958	6.33767	-13.9544	-26.5969	-12.5605	69.5233	117.049	203.118
	11.3414	-33.4379	11.6553	-41.54	-44.9274	-171.204	-120.936	-104.331
	-155.467	-4.71483	-110.974	-63.2895	101.325	32.2522	-35.5604	46.1547
	-168.13	-8.15097	-235.15	40.9886	167.096	198.687	-183.033	-68.4179
	-14.681	-22.0209	-80.7141	107.485	-56.6303	-55.767	129.167	-265.864
	59.7373	119.438	165.314	102.723	116.044	6.6654	97.7806	2.49311
	20.3896	14.7734	97.6471	-21.977	40.3222	-22.9815	-57.4821	-29.491
	-105.566	52.994	37.8062	-3.35225	173.169	55.5577	53.0751	94.568
	-5.50856	48.495	-41.4529	-15.6459	-171.927	-72.5979	11.3028	30.9233
	-83.8349	-37.35	-12.0199	30.2644	57.2927	-51.2524	-111.69	75.2701
	64.7367	39.8552	104.926	169.093	-95.8997	-35.0544	-281.298	-1056.95
	-39.103	110.519	-39.5888	-14.6549	35.7719	50.1038	37.282	224.146
	-125.483	102.679	103.76	-118.102	306.441	168.073	59.9315	205.384
	-78.1737	10.8796	-5.18352	33.1841	-84.9726	73.963	49.8516	-29.889
	235.027	38.0175	65.9355	35.5007	-78.2344	-183.634	125.938	184.398
	-127.652	64.6033	18.2323	-6.84391	169.734	180.049	172.76	126.534
	-325.224	107.654	-93.0154	13.3119	-68.6213	34.4887	153.544	134.759
	-132.937	45.0481	83.8214	85.484	-63.7898	-6.373	141.097	59.9649
	-28.7806	-7.04533	-190.989	-159.385	-183.06	-192.626	-453.414	-249.881
	160.726	-119.612	96.0805	14.1932	103.549	9.15273	-553.926	-281.765
	308.267	-119.863	-23.1277	-38.289	-179.383	-120.925	353.964	376.351
	111.487	-4.11693	94.3646	57.675	66.8596	43.897	55.5782	19.9258
	-58.2464	106.64	18.9145	-6.68521	96.1951	30.8829	85.5195	39.1087
	-282.521	7.44394	27.0411	74.2761	-15.2119	99.3485	108.068	111.602
	-35.4027	46.7768	44.4896	0.0582551	-6.32883	151.179	-161.575	102.376
	-108.454	-18.2268	144.859	125.941	138.739	189.522	-158.779	-66.0349
	56.0255	-35.0786	160.274	22.6138	32.2881	113.981	-162.832	-430.497
	241.792	-331.605	-456.873	-371.083	-291.994	-532.824	-507.754	-577.003
	82.0932	41.1	34.321	152.771	171.376	74.7617	463.079	560.797
	-29.6746	61.8995	-58.1727	-6.02651	49.6285	-113.288	107.861	156.654
	29.8001	7.97909	-42.9112	38.0258	26.908	-42.2883	103.814	84.2839
	-38.9226	5.13019	6.60625	-35.0186	46.5048	21.6381	152.939	123.654
	139.748	59.6849	63.9279	-18.1238	-121.786	-52.3224	87.4639	-1.62456
	96.5697	-41.1508	-13.8308	59.9065	26.4117	-21.0006	-270.937	-183.062
	107.182	-83.38	-112.729	-129.182	-187.608	-130.523	-27.5977	36.3685
	30.3956	20.8227	58.1907	11.5946	-17.8894	119.17	166.081	21.2082
	53.0924	-79.8187	14.616	-6.98309	10.3139	-40.8315	-30.1071	45.9356
	42.7714	6.62944	53.4129	67.7552	-53.6973	-18.0348	-4.98207	-54.8057
	52.1865	-0.945638	38.4291	44.6797	61.8321	27.8287	56.9436	66.9113
	138.791	-18.9895	26.9435	-42.2	-34.5688	-28.3658	143.565	205.211
	141.732	45.5848	8.79232	47.9739	119.854	59.8518	-109.669	-473.012
	148.79	20.9143	-16.9885	-51.2602	-24.4061	-41.8892	-28.6786	38.2978
	-13.8057	47.1792	10.8848	-71.8369	50.1243	76.1624	-1.86729	108.992
	-91.3732	-82.4844	19.2186	-24.7241	42.9897	7.33193	4.29204	83.1663
	-49.3972	-14.6443	-1.12812	36.2033	52.072	54.6526	-21.7558	-1.77336
	244.745	-218.542	-7.30643	-54.1205	-129.054	-95.4853	49.7246	38.6538
	43.0946	7.78875	-16.918	-129.019	25.4147	33.785	-72.8405	-22.3687
	-124.33	37.6488	62.6805	46.4038	83.3787	174.703	105.582	121.194
	75.4816	39.8789	1.92577	-37.2555	185.177	35.9445	-344.662	-41.285
	-7.518	-10.7067	121.416	40.4733	14.1471	17.3247	317.218	220.682
	170.567	-10.8083	-53.8279	-75.9873	-113.669	-160.234	-12.654	-29.6768
	-238.76	47.9111	-75.2167	-17.6923	121.423	95.6723	65.9262	154.401
	-277.26	40.0476	-58.0293	5.8679	43.2533	109.314	61.2913	147.165
	-19.61	71.5568	42.3933	51.9468	-39.062	-38.8273	133.656	176.311
	-188.741	64.6398	-238.6	-112.352	-98.5914	-164.868	-74.499	-271.921
	-488.058	-66.2522	-203.292	310.693	-508.039	-176.249	-30.8031	-205.696
	758.655	10.4376	333.111	245.901	34.3271	207.362	405.87	-1.92445
	168.864	-101.904	-10.5539	73.437	136.459	80.1873	177.977	38.5251
	93.3848	-136.896	11.8708	-30.6733	84.903	27.0584	-197.231	-81.0213
	-22.1087	-9.2271	66.6406	48.6577	38.2913	83.8085	-231.369	-358.82
	75.9042	79.5086	-35.1241	-81.0818	-2.79454	-93.7427	-571.132	-329.594
	-188.376	184.757	-11.5363	-94.3617	101.253	108.307	-7.08587	-14.9289
	-69.683	109.959	-30.7968	-13.7257	87.0057	-59.4131	77.3517	92.062
	-267.887	9.4267	-7.77411	-35.4135	-42.1904	92.2896	71.1181	86.3763
	-45.9795	74.9543	44.6019	22.6897	22.5905	-85.9124	49.6248	44.8163
	-296.42	30.6246	65.0014	-2.51469	191.19	60.7982	-232.648	-241.122
	287.986	-192.42	45.7486	51.125	-132.601	-121.755	72.4248	-67.6274
	91.3156	-4.37364	-65.0204	-82.8214	-188.397	-102.851	48.3371	-44.5893
	131.14	-101.949	1.88737	10.1556	135.46	-68.0484	40.0367	-3.75787
	-364.871	-44.8976	-44.5665	-126.316	-52.821	-74.9334	44.3978	98.7096
	-134.814	-11.2696	-23.4928	0.242458	-48.9609	-40.2838	-7.89949	126.173
	-109.295	116.316	68.6689	94.7088	112.878	138.404	246.531	254.665
	44.2713	-56.2058	117.429	-14.8711	-63.6312	38.094	-172.259	57.1146
	-47.6751	48.0689	-2.30751	34.6506	108.25	40.801	-44.1252	2.65499
	-66.9427	71.8015	65.9092	29.8874	13.8155	121.102	39.5318	139.923
	214.817	100.012	100.296	73.4764	-95.1605	-57.6579	54.1289	-24.0038
	186.428	-156.275	45.1152	142.49	88.4768	48.6955	131.319	189.536
	139.285	-18.8885	33.943	2.51851	39.7186	33.7465	97.736	56.1439
	123.97	-77.5059	-150.714	-190.089	-117.25	-237.487	-6.66559	4.57353
	-163.5	104.893	19.3865	0.368205	377.684	293.27	207.429	100.541
	-182.815	189.795	61.4489	-13.5978	28.7982	51.5079	70.1456	102.435
	-194.75	109.286	29.1589	-23.1337	22.3538	124.293	164.798	109.4
	199.463	109.407	136.778	183.255	78.0679	27.4654	62.5507	41.4927
	-55.5369	123.239	15.983	-54.3305	106.332	60.5166	-40.9667	53.2093
	88.5207	95.9119	70.4553	66.9054	7.62064	96.9602	87.18	163.326
	46.5472	-71.3847	103.306	-4.67915	-88.529	46.3898	-427.8	-537.44
	-15.07	14.8286	-101.243	80.5856	-81.541	-31.9569	491.484	306.844
	-91.7029	85.4108	-75.7824	154.021	-74.7461	28.3839	323.512	98.7901
	261.158	-232.441	-35.1475	36.6857	94.8821	48.4501	-912.389	-815.959
	150.084	-113.543	-5.65322	22.5888	-17.9833	-14.1923	499.617	429.593
	196.87	57.5901	88.2477	124.179	127.219	232.844	362.964	218.716
	44.9964	-34.0713	-37.2043	41.6015	-38.2447	-105.538	196.206	161.981
	115.053	-137.995	-189.629	-173.783	-36.0965	-254.097	-1062.26	-823.794
	116.212	-60.126	66.296	110.031	5.95178	133.062	199.123	311.445
	-869.188	-348.805	-1399.98	-935.683	-1341.88	-1046.52	-1505.95	-726.709
	519.43	-56.7076	628.34	164.731	277.738	56.0418	169.911	-79.4574
	-36.8223	75.1463	-41.3646	41.741	19.3281	3.82153	334.388	153.792
	-133.325	-65.2006	-22.2911	-101.471	-84.8462	-237.273	-81.8631	-11.3793
	-179.366	22.86	-64.3244	16.1043	-34.688	6.82266	15.9646	114.718
	-189.14	151.903	-5.64594	2.14327	194.128	159.552	14.1839	85.2386
	57.3697	-61.0318	196.425	11.3116	-123.252	23.3006	26.3705	39.9395
	431.882	-168.413	-129.162	-210.823	-131.33	-309.443	-124.237	-198.384
	-196.215	88.5009	128.764	56.2437	202.3	244.559	201.97	163.432
	-176.192	79.6563	54.6626	63.6105	143.64	36.7133	117.378	99.7329
	-117.865	25.8239	16.5362	-6.98486	98.0185	40.2022	-92.4352	76.4464
	191.972	153.505	159.394	158.09	-16.5511	25.3471	191.262	160.797
	-73.5841	119.028	38.8854	23.9519	276.813	206.169	115.046	174.479
	-281.926	221.219	61.8875	24.9348	164.689	107.699	42.254	118.212
	-185.17	239.317	133.485	119.722	159.953	155.685	92.2841	32.9505
	-206.661	106.618	-38.5659	70.4651	-135.062	-68.2923	319.733	306.968
	457.133	-19.145	154.944	65.6726	105.351	-99.752	159.248	164.148
	-198.8	222.995	116.562	41.4845	7.16119	167.908	198.5	53.659
	84.1169	-27.263	-127.687	-84.3927	-120.703	-268.263	107.681	139.908
	-151.383	177.738	-8.73536	-35.2609	194.225	255.78	317.013	47.9986
	-114.555	-113.639	115.112	-16.3511	-27.8317	4.34847	-16.407	224.093
	206.43	-255.715	-217.402	-160.336	-338.487	-311.067	-181.63	-129.087
	-153.45	-5.19818	81.521	59.086	1.67647	101.928	102.487	16.5835
	127.673	-78.1249	-4.14325	30.4936	-35.5617	-47.1942	-34.9857	-142.373
	116.387	214.387	32.0253	66.5442	51.9655	50.2991	-18.1447	-41.8278
	-62.9362	-121.228	57.3783	99.5805	-2.73765	77.9847	-523.179	-400.355
	-14.0467	-36.5614	22.1204	-12.2649	247.991	12.1889	101.56	24.4417
	83.9224	-23.6411	-2.33484	65.5779	8.07207	221.614	-36.6773	-184.85
	-5.97733	-121.437	6.80178	-56.8578	45.4814	-58.7708	-31.6719	-66.5014
	63.0622	-31.8099	-57.4099	-31.6705	-54.4997	-45.8211	-14.04	-52.2843
	121.566	-38.36	-22.717	-16.7283	47.8297	50.5716	-29.1578	11.9153
	43.8373	-29.6931	-16.0143	63.6912	72.6535	76.4105	6.70679	38.9214
	16.8874	-44.6432	8.52912	-27.2931	28.133	45.3341	46.3087	64.768
	88.9145	-67.8059	25.6605	10.7923	-159.177	-3.52912	-112.57	-79.0159
	155.738	-125.699	-207.848	-95.0164	-392.957	-323.29	-293.559	-568.255
	111.843	0.237294	7.14521	-8.55616	-55.0255	9.49243	-20.9836	169.482
	185.281	-20.5631	-14.4726	9.24684	-86.245	-54.9558	-144.347	12.5834
	25.8876	-97.8669	-7.61185	-11.2897	-25.0134	-23.5568	-109.814	-24.1528
	-9.61694	-14.4737	35.318	-17.8267	1.12831	-15.9644	-63.7411	-56.9198
	189.17	-271.785	-71.5508	-71.9901	-180.844	-191.426	-70.3688	-256.284
	-45.4907	35.1425	2.59447	22.0331	149.532	119.107	-96.9306	53.5617
	9.4281	-70.1371	15.3678	-53.1358	74.7524	1.46206	-216.932	-105.342
	-12.5503	72.539	48.254	38.7308	162.904	130.597	57.8794	55.0609
	29.0713	37.447	-5.11564	8.96813	-22.0008	-80.0797	89.0566	75.2882
	7.9518	33.8277	-69.0361	-39.6433	-60.414	-8.77396	-22.0972	137.653
	-2.26078	-111.284	85.5592	65.5728	80.0007	9.81802	-36.88	-472.671
	77.6596	99.8492	54.0843	-24.5407	-165.918	94.9107	191.177	231.312
	208.03	-65.1386	11.4642	33.2596	38.3506	-26.3975	165.082	227.776
	-100.208	56.7995	82.5886	35.2432	38.9179	120.433	97.7011	182.643
	-35.1029	49.0373	26.0328	45.6192	91.4365	11.569	122.892	183.7
	-52.4437	16.8384	39.1289	18.7186	-26.8631	-8.79204	99.6208	150.648
	47.3843	-10.5193	134.855	34.8465	-105.172	-11.8299	70.6421	-52.3966
	11.0886	71.6589	37.1225	-41.526	27.5324	115.352	-11.2398	5.9953
	37.8087	-110.948	-20.6733	-125	-303.507	-44.6694	-553.975	-425.806
	-376.911	62.0105	-50.8758	132.303	-123.249	-178.349	342.596	202.703
	-165.992	-320.346	-372.589	-395.03	32.363	-120.251	27.4273	-26.5136
	15.0576	-9.12801	-84.9607	-57.4867	118.628	-89.324	-118.711	-121.471
	3.13367	14.4345	-97.9935	10.4269	-70.7354	-67.5567	-29.8202	-134.203
	-74.2322	18.8244	66.4454	-36.0178	102.617	83.4411	94.0417	45.2241
	-131.231	99.0492	115.776	59.3099	132.685	162.205	-10.8621	-388.755
	126.816	53.2299	63.9159	56.4272	9.40584	32.8348	67.2139	166.733
	73.4179	-16.918	-11.3912	28.7165	105.295	37.2096	-51.3272	55.4258
	-50.196	4.16499	24.3578	25.7531	-53.6534	-73.7648	82.535	30.0877
	-38.852	-43.5139	-29.4678	-43.8647	29.6639	35.206	39.3667	85.6156
	-50.9199	-33.7562	34.5981	74.2191	-152.433	32.2759	97.402	135.716
	64.2598	1.30849	51.0969	65.0705	220.79	-3.54601	127.241	207.494
	108.335	-44.514	6.07329	92.4701	-15.3572	-72.5972	41.2618	161.148
	-114.496	78.6124	-30.3756	46.4353	48.7084	134.204	-111.826	57.5259
	-54.3134	-60.8398	68.167	46.0671	-170.359	-22.2666	-24.7327	-204.415
	123.523	48.4486	-4.83027	124.961	-82.3605	-29.5798	51.6948	93.4832
	100.27	48.593	-8.03163	3.5331	-80.9093	-6.40169	9.16333	95.9412
	102.688	9.99023	100.973	14.8383	140.938	68.3402	-174.456	58.2007
	10.6359	-89.5645	-416.452	-222.954	-270.914	-240.131	-556.376	-785.642
	144.853	65.6369	131.263	93.7067	168.941	201.441	372.261	272.784
	173.038	43.5845	15.7873	52.8282	53.4214	-9.89532	132.932	91.6373
	-210.391	91.8644	53.0644	-56.4275	212.71	120.71	72.2709	101.138
	-174.361	57.7236	76.9263	39.2444	278.091	41.8019	-334.089	-288.838
	-122.277	133.948	155.858	51.3854	101.473	114.118	192.182	224.948
	-54.9884	127.727	83.0198	84.6818	102.434	22.1426	-251.717	-249.483
	336.482	-254.731	-271.859	-260.209	-373.988	-398.381	-293.755	-471.798
	-21.8512	-22.3277	23.0857	7.21824	192.927	158.061	211.023	121.603
	-54.069	11.7751	39.8538	-22.2678	128.644	91.5416	33.5613	34.9754
	-69.0796	-47.5183	13.8499	16.712	123.988	-28.6166	78.1909	66.3597
	-252.954	-20.8078	-114.221	17.4087	-1.92333	69.6246	102.76	144.811
	-53.0155	118.717	25.275	66.025	9.0582	-73.0853	54.9363	137.952
	-119.547	134.586	48.1585	7.69024	84.8554	-16.9551	72.1405	241.936
	-98.7926	9.7637	65.328	86.0415	-13.6893	163.934	45.0022	180.788
	-28.6962	64.3484	-59.5521	5.87098	-8.60012	-3.51095	187.401	204.953
	338.129	-100.339	37.6529	0.474998	-221.38	-14.1137	126.986	229.353
	-28.5023	18.2531	-80.1498	-151.021	-1.88447	-180.321	-63.8506	34.9881
	-151.039	163.394	-54.2398	-56.1089	-3.87054	-46.5356	62.3848	28.5556
	-49.9793	102.702	-37.279	41.8419	-26.8308	84.5216	61.8961	-29.9184
	-5.48022	-10.8891	31.1921	42.0244	-93.8248	0.714182	-76.1566	-40.924
	-21.2157	10.1357	-86.8714	-60.2824	31.2839	-132.994	-88.4256	-35.7452
	-83.177	94.509	-7.78158	-57.2537	33.379	174.027	-28.0251	-161.888
	-25.2328	9.03414	34.9718	39.6853	8.77255	23.0477	59.1142	213.033
	2.25981	137.263	7.72749	98.0898	67.061	46.0588	206.354	96.3417
	26.5347	159.026	69.3535	266.175	304.354	118.288	170.355	122.151
	5.72038	163.47	37.9585	208.664	115.299	103.526	183.543	154.505
	-66.0608	-284.626	-246.793	-537.964	-349.258	-442.059	-1003.06	-308.188
	-163.386	-218.682	-91.9426	-66.4985	-493.079	-273.373	127.925	-123.035
	532.84	-48.7362	316.163	113.924	31.1958	50.1231	127.407	67.0104
	-116.356	-35.0251	73.0626	36.8486	119.692	175.651	122.926	-6.39745
	98.4439	-84.1213	63.8768	-4.81531	122.685	28.9225	5.28248	-296.303
	-88.8234	-155.085	-74.4655	-161.939	-188.366	-122.684	-144.573	-220.505
	-84.1691	-114.952	95.8217	97.4379	236.845	300.654	229.819	130.123
	204.803	-41.5885	63.821	-27.5505	75.1617	27.2516	106.169	124.901
	-249.698	59.3519	-20.4304	28.8985	68.0441	81.4255	-52.5439	21.2708
	-186.259	12.1328	-47.0523	-11.2176	-150.193	-61.4079	70.7306	106.322
	11.0413	77.2538	24.9756	10.3125	-32.2956	-114.099	-396.454	-241.946
	-203.313	-14.2672	-66.8208	-63.2414	10.7552	45.6951	259.498	276.165
	-26.9632	-18.6024	-61.455	-13.687	-166.848	-67.585	-145.085	-236.52
	145.04	-60.1553	74.6372	-58.3225	16.399	-115.418	-10.2709	182.989
	162.032	-70.212	19.1145	70.133	2.97537	-25.2192	20.3419	12.4263
	98.1051	-27.5274	42.6095	44.8985	11.4142	41.4222	31.1679	23.7259
	57.4489	-2.79038	67.8096	21.7999	137.031	16.6668	-84.0067	29.8847
	-112.094	-54.4086	82.3434	47.2279	91.7701	122.437	20.0157	59.9592
	69.9422	78.0835	-223.428	-75.2236	-188.755	-180.927	-429.759	-725.41
	241.424	86.7496	5.56024	37.648	-129.947	-64.6225	-258.527	-179.764
	180.774	73.8572	71.4218	53.451	-63.6222	-67.0212	100.396	100.964
	36.7944	-64.5133	61.2572	-69.4409	-82.5232	17.8119	-67.9957	-39.1618
	116.383	16.3238	-52.4911	-13.4707	-106.846	-1.48065	85.217	3.09719
	178.932	-222.251	-40.3553	-110.572	7.5878	-89.4407	-115.702	-50.9027
	3.63037	14.1874	-26.1308	16.2257	66.6215	138.127	116.953	30.8242
	-28.1349	64.1749	-57.8309	21.6502	146.74	85.5317	81.9574	82.4438
	-206.495	20.3547	19.6218	-13.7795	104.614	16.1294	-88.5569	69.3662
	-92.0404	83.3759	67.3671	2.21996	137.981	4.95885	-3.29033	63.6323
	-99.2977	36.671	95.1553	71.8667	124.681	98.275	-132.397	-26.3629
	-115.92	-87.0797	-38.1007	20.5174	-261.014	-86.5852	-48.0272	-51.9318
	182.005	-162.948	-238.641	-146.112	-323.425	-380.682	-235.605	-418.236
	28.7027	11.6645	159.47	35.6793	113.976	169.371	263.592	330.898
	-131.875	132.291	-23.8816	-72.3277	205.216	27.3355	100.32	100.621
	-111.027	39.0946	82.9169	37.0791	164.318	119.906	-50.052	-42.7419
	-128.844	-11.73	42.8147	15.4184	-3.7375	62.3767	47.9298	186.968
	81.1185	12.9427	-19.979	112.369	67.9102	85.7701	59.7944	-190.829
	-9.78077	-53.0132	-188.835	-66.147	-334.091	-176.149	193.598	110.609
	-65.6589	96.9637	3.19824	30.7959	-97.486	-19.8617	248.133	139.789
	243.764	-215.989	-234.29	-147.511	-163.217	-185.854	-141.448	-220.4
	52.7472	-44.5561	169.953	75.1215	-34.2711	28.3071	111.046	41.759
	-129.713	25.0545	61.5593	18.3342	-7.95297	70.113	-77.7906	45.4997
	220.945	8.56795	66.1339	84.4983	160.426	79.6146	160.768	51.3845
	171.246	69.9326	135.921	85.3453	142.795	44.6776	73.9419	34.2482
	-342.683	-23.6894	-133.203	-105.386	-116.8	-106.768	-120.216	-85.7843
	-299.632	235.129	-70.3067	102.068	-134.772	5.03356	218.889	-58.3532
	-250.466	-288.029	-279.722	-296.893	-111.599	-195.406	-388.895	-344.368
	105.412	61.4377	14.4251	-134.577	75.3458	-44.7701	-23.7855	-77.9669
	-11.6061	-83.627	-69.7719	-10.6047	-86.5274	-19.0342	44.5745	-34.1554
	-146.588	102.72	24.8573	21.0654	126.298	124.105	42.6988	113.639
	121.86	63.9132	60.7534	67.6202	73.5141	-31.5794	123.028	-9.15968
	223.215	-25.0798	40.9482	75.3305	-36.1843	61.1416	-29.6307	51.4121
	105.725	-34.2097	17.3267	-12.8425	77.1894	39.9139	-114.595	35.8792
	-232.971	0.37496	-86.1316	-11.5951	140.233	80.4329	32.2551	48.055
	-114.798	-47.6783	-1.21491	-87.0508	68.3002	-19.0817	44.5889	135.614
	-124.457	49.7123	-181.159	-12.348	-89.6311	-51.9879	-310.962	-596.394
	13.7477	-13.9273	139.829	92.8054	-56.6824	-12.3789	151.069	335.018
	156.905	7.52905	85.2426	52.556	-4.35529	14.6649	25.2639	15.0131
	116.767	-27.6673	-54.658	16.9264	-36.0307	21.3017	-7.80305	50.5882
	106.616	13.5319	-66.3723	-34.3044	14.7103	20.9654	-24.6416	26.6197
	-252.128	4.72949	9.72024	-85.6014	23.6418	-75.0314	54.5807	-82.2436

## Sheet: P2
Blind RHF	Fig 3A: Left LGN	Fig 3A: Right LGN	Fig 3B: Left Pulv	Fig 3B: Right Pulv	Fig 3C: LSC	Fig 3C: RSC	Right V5	Left V5
525 data points	94.1253	52.7311	6.40572	29.5796	137.145	129.483	47.9905	31.2573
1050	-91.9777	9.97047	-4.56398	-6.82667	-39.2824	-22.4085	-1.00967	-5.76514
17.5	97.4977	-29.3406	13.1722	-20.5147	-52.7573	-81.6284	-39.3427	-18.6993
525 vols	-9.93555	42.0005	-68.8236	11.9968	-23.2931	67.2872	36.4064	30.9816
	-43.1659	-73.2555	0.252506	-56.4577	39.8361	38.8203	-78.7146	-50.6975
	-30.0385	-28.4102	10.1875	29.0549	-87.3192	-216.864	2.34378	-4.1203
	-4.30266	36.2002	32.5237	-6.17785	-119.767	-161.758	66.6556	75.0806
	-42.3481	-64.9011	7.35103	36.1011	-81.3507	43.1349	-26.0264	-28.4048
	-3.62423	34.0028	36.4194	-16.8477	63.7684	174.18	-40.5507	-0.892539
	-58.2448	12.8759	-27.172	-18.6531	-129.594	-58.3825	-25.9561	-0.845887
	-58.1519	65.2433	-23.4681	-25.0658	324.128	195.771	-40.8878	-58.3899
	37.552	11.8853	-34.4804	-19.1448	-83.4962	-59.1986	-28.2545	20.6404
	-25.0023	-33.301	15.995	-101.56	-4.16712	187.311	-37.8064	-4.43129
	65.5814	-7.42288	-5.3549	19.7078	4.02983	28.8344	52.0119	68.8973
	-32.3495	28.0307	-2.62813	-9.83353	14.5576	18.5585	18.9514	-13.1416
	-47.0668	-10.3732	-32.5758	-54.5776	38.4478	81.5481	-37.894	-18.0523
	23.5545	-73.6705	-36.4113	6.51508	-25.5103	50.7977	5.88518	8.91033
	102.923	-56.2333	4.42865	-30.7759	58.4309	11.9902	-4.17517	-20.8118
	74.213	33.7652	-1.64501	45.3553	-107.139	-19.7182	37.8586	60.3756
	-121.993	-14.6505	-75.4658	23.3043	-101.017	103.232	-9.30367	-51.9762
	-74.4034	-99.22	-15.5221	-132.202	141.794	299.985	-158.95	-107.835
	0.65182	-18.8454	16.4129	2.36466	-39.4304	-126.956	35.6668	48.4271
	39.7012	91.997	17.4484	67.5264	-40.8846	-158.919	45.4842	-23.1355
	-22.1944	-32.0336	3.67174	-37.5777	-34.5182	-101.084	41.7733	-4.94533
	33.35	24.0034	7.50761	0.787031	-78.5796	-93.3094	11.1952	39.7379
	-69.4154	-35.3952	46.5668	-17.8653	-69.6568	-7.45449	76.4957	-2.78021
	36.4721	59.5084	15.8966	2.5373	185.801	146.597	46.8089	61.2961
	104.777	-0.826142	31.7614	56.0746	-60.0162	27.5735	34.5923	24.675
	40.2036	37.4115	-8.62322	-54.557	43.0836	29.5541	44.8466	65.0292
	49.2574	83.8343	3.04517	70.1443	236.383	92.2517	78.3374	32.5066
	-48.6338	83.7322	16.4525	48.9357	156.864	76.1147	23.7304	28.388
	33.7356	10.1326	-0.334387	11.4751	-8.83021	71.2953	-27.6626	11.6339
	9.8506	13.0701	-44.0231	46.6634	-119.804	-127.404	-43.7449	-49.4824
	-28.1422	10.3164	7.65071	-1.59828	-24.1988	-150.866	-0.381986	0.973154
	61.7692	40.8201	-14.1635	-46.0786	-66.7909	-93.4626	-86.5276	-78.3424
	-50.2422	-46.442	-34.2257	20.1514	-35.9821	-32.6742	-56.0648	-8.71161
	93.2561	57.6894	64.7761	49.4736	-92.4074	-68.878	56.8083	15.9834
	-23.9829	-46.1988	-28.6024	8.88483	227.985	131.177	31.5359	44.3272
	7.55679	21.1501	31.6449	-89.6902	-177.995	-33.2655	-8.10869	16.1947
	-103.343	-152.541	26.5772	-41.9036	-66.5746	-87.952	-64.0799	-112.143
	70.3209	33.0714	15.2439	43.5704	-39.4655	-117.143	8.66891	-20.1627
	-12.574	14.3162	9.74138	67.472	-127.237	-57.5784	-20.7493	30.0909
	-32.2287	69.1167	-22.1813	-11.2129	32.7511	-52.7445	16.1678	-46.818
	4.98937	6.62672	-16.7563	1.05015	-43.5269	-154.067	-18.4096	-3.8406
	-55.7277	24.4208	39.6487	-76.8289	-41.1241	-131.34	-59.7037	-60.6352
	-37.5525	-69.7194	-49.3964	7.063	-75.0524	-15.5309	82.3742	62.5172
	-18.185	-17.6337	-31.6398	19.8331	-106.764	135.06	-15.1951	11.7993
	-29.7069	-61.32	-59.921	-44.9626	-31.8915	203.363	-30.6429	-46.531
	-17.6828	18.2806	30.3549	-14.0042	202.55	176.799	-58.2149	-37.1956
	64.8166	43.666	29.1682	73.4188	119.793	-75.1754	72.9402	-1.51287
	24.4505	3.99754	42.9884	39.8494	172.889	8.88821	41.2483	51.1461
	40.1923	28.8088	-12.7805	-14.9796	53.9224	76.8925	24.423	53.9184
	59.2727	74.9332	34.3069	-24.7752	-10.1809	133.65	62.0949	36.9866
	26.7181	13.9871	-29.6981	-38.0587	-39.2501	-125.437	-23.5888	-6.36434
	-63.0764	-28.0024	62.019	26.108	210.399	176.425	-25.9598	9.78124
	-22.5689	-12.1859	-16.9494	-28.1737	-0.564118	-47.6571	-88.1473	-19.543
	15.6576	28.2375	19.5571	14.9482	-47.4002	-27.1353	40.4715	37.7871
	-3.07724	66.3858	1.24431	20.7536	82.4116	15.5985	31.8091	50.4724
	55.3858	9.70568	17.6299	-25.23	-123.52	-116.215	-27.3574	22.5866
	-23.5649	-96.6365	12.4319	39.4425	41.592	85.7047	38.6333	32.8273
	-85.4035	-20.9103	-22.9251	32.5176	-112.844	-10.9415	-12.8788	-27.711
	28.5309	-40.8843	-21.2552	13.8201	-97.3981	-55.7521	-75.7905	-66.0714
	37.8761	59.1711	-2.42451	2.89333	145.584	30.736	-37.963	-15.7818
	77.8273	27.3421	-8.74789	50.2519	-21.279	-138.874	69.0999	20.509
	-22.99	33.8656	-23.0798	-21.1724	70.764	24.4967	-5.02318	20.5166
	21.6133	-19.4414	18.7778	-64.2027	-78.2405	-35.7405	-5.81464	-10.0767
	14.2421	2.04476	-37.9819	-13.8362	-122.977	-21.6542	36.338	8.75808
	-30.3074	-56.2282	-7.17327	27.6243	178.166	97.3053	-60.7636	-73.6241
	-24.7318	28.0376	59.0583	23.4599	-4.51778	-41.1538	66.4296	40.1218
	18.9453	-52.9574	-38.2269	-63.2146	50.5103	160.72	12.494	-3.58918
	-7.05228	104.672	35.8726	24.3904	11.8309	88.103	90.169	38.6136
	-9.65476	23.5326	17.436	-14.0116	-104.446	-73.6755	-47.4876	-9.95479
	-81.8438	-0.445883	-62.3894	-66.3358	-165.076	2.09724	4.12612	28.3228
	-50.1782	-40.3861	21.145	38.6911	-25.0485	-53.2282	26.9316	-43.4409
	-31.4371	-29.4184	-25.5069	67.4538	-18.7943	22.8622	0.396457	-18.9019
	-83.2271	54.9772	41.6321	99.7703	89.0833	43.9499	4.54095	41.0553
	39.3398	-5.67642	53.6214	-6.17382	-95.4666	-91.2704	-36.6238	-30.2027
	67.3813	-75.7427	-114.397	-74.0843	-56.6642	-36.4326	51.7263	-37.1151
	7.24452	-48.2181	48.3552	32.534	-63.5498	89.5839	-3.84057	53.4833
	-74.9681	-38.2221	-60.5923	-27.4023	26.9369	216.661	-12.4388	-16.4301
	-7.67945	-13.2128	34.7013	39.4371	253.807	311.286	25.8405	77.0856
	17.4646	42.4274	-40.9325	-4.58871	58.9096	33.3727	15.1178	-62.7957
	10.7938	-33.2843	-14.309	21.1816	88.3507	-59.6512	-32.1589	-15.7084
	23.359	46.1696	5.17732	-28.2	-91.3367	-204.366	8.08785	-41.5764
	96.3868	-17.0293	21.8705	-38.0457	-13.5161	15.1229	17.2662	73.1328
	-48.2013	-53.527	-41.9887	-9.80452	42.8448	46.4026	14.6475	5.67818
	-24.1184	44.2979	18.3631	-4.68637	-59.3332	-233.848	-27.0413	6.19939
	16.6693	-60.5343	-5.81522	-17.4538	-122.259	-133.565	-68.9995	-24.7016
	-22.9908	-80.5055	67.5143	55.5873	-64.4984	-91.3066	21.709	-18.0936
	61.7187	1.91613	34.9428	11.7307	234.523	137.441	-22.5733	26.7542
	-0.559519	-6.62124	6.18856	67.7913	-83.2415	-118.873	7.79107	23.874
	33.0993	56.7276	4.85471	13.8381	-88.159	-82.6262	-41.6705	-8.43847
	-23.8458	26.404	-2.58846	-28.7005	118.637	-22.3498	-21.8644	27.5653
	75.7744	78.0068	29.0387	-41.1279	60.8808	20.1075	33.8129	16.7375
	-21.32	24.4222	18.8987	-2.73188	24.366	-89.7396	-41.9297	-17.6926
	-37.5198	-46.4898	-62.151	-79.4521	-125.247	-13.1932	-62.1676	-52.4296
	72.9262	113.424	-13.772	36.2644	-9.96961	-63.8306	12.9924	-11.0005
	-10.4455	23.3565	-50.5081	65.1044	143.744	-41.7015	-19.6805	-23.6244
	70.0935	-18.0948	23.0913	-44.0909	-142.536	-263.159	-38.2712	-17.8364
	-30.8093	50.3787	-26.2079	-16.4174	-57.6838	122.137	-14.1216	1.39501
	-28.2421	-3.84044	26.5327	79.0184	-3.15771	-147.882	-19.1281	-55.8181
	63.6164	-50.8345	25.2477	-20.6526	184.652	-21.2708	-23.506	-91.0788
	13.7775	-0.144648	1.46714	-6.18106	3.84476	-5.25766	3.22578	-4.35792
	79.3186	-71.8974	4.80146	21.9873	-11.3565	38.667	87.538	32.7702
	-80.6628	79.9376	21.5584	39.9604	193.119	223.251	30.8971	44.097
	4.00622	-16.0182	26.086	38.9852	-50.8623	6.85399	50.5377	21.9576
	33.7635	32.3609	-9.67195	-45.4031	-103.009	-9.42333	-6.60326	-3.12844
	-8.44022	-58.2584	33.2464	26.0861	-64.0307	81.9183	17.8522	-0.427103
	1.57459	-0.842261	3.119	1.22321	27.4325	50.8362	2.18224	4.59394
	49.1217	28.1303	59.1046	91.1738	175.015	25.0091	59.1782	149.711
	-187.32	-52.9985	-127.561	-208.263	-166.15	-7.70154	-169.551	-172.261
	25.3514	-33.6257	-51.0497	-169.432	139.992	169.034	38.8184	104.279
	-4.38019	72.6939	11.178	1.07569	200.969	223.38	65.6378	0.526666
	16.4296	-72.5623	-29.2161	-5.52386	-80.1677	86.9432	68.1337	93.322
	3.98684	58.1568	-29.0316	10.077	49.3439	-16.3929	-39.858	-24.6655
	-10.8518	7.39033	18.0973	24.6487	-148.495	-93.4882	-57.1469	-78.1315
	-106.032	54.6951	-5.30357	-34.6628	-73.6166	-75.2465	-41.0763	-7.54646
	76.7805	66.0478	56.1579	1.57822	15.5938	94.238	62.0374	50.3704
	7.21031	-31.5567	25.967	54.1793	144.798	71.6952	6.97418	-7.75175
	-20.2709	-26.9181	35.9419	21.7549	-69.3191	-42.3713	-23.7172	-47.7143
	26.5656	-28.4801	5.54837	34.2575	-156.057	-117.989	7.36737	21.709
	8.95542	-42.8335	17.6296	78.0342	-16.8562	43.9812	43.3181	4.58384
	4.60945	-58.9392	-41.9985	-54.557	-99.39	-151.506	-69.3103	-45.2105
	-31.6625	-67.255	9.94203	2.38914	9.77471	15.6425	8.00869	-1.33913
	-28.4662	-32.5517	-28.475	-8.62489	-22.7312	-92.1063	-12.096	-9.34474
	36.5968	-5.04044	40.7051	-32.1419	-46.2789	24.2366	-2.5726	19.9496
	63.1293	-28.4519	-15.167	4.97726	33.2206	161.865	47.5855	41.8565
	-45.1319	19.1678	-31.0896	31.9881	222.255	137.736	14.2776	-10.2722
	30.2274	-43.7802	64.0713	17.8656	209.881	228.221	64.8602	-7.41085
	-62.0975	-58.9903	-9.91295	-77.7099	-164.21	-73.9085	-30.4391	-12.5584
	-13.9153	-39.7493	-15.8889	34.9189	-101.793	-14.207	34.7687	1.15701
	-14.6393	-13.5817	-53.0551	-6.76461	256.346	160.904	-19.2359	-3.85964
	90.3452	-35.4955	10.5714	2.83814	-72.7831	-148.753	-21.458	-1.49503
	-30.5065	199.556	37.2366	39.7082	-41.7961	-90.4063	93.4126	88.842
	-17.8905	-7.98938	-54.4314	-34.3755	9.38851	73.3835	-6.1177	20.14
	-8.98359	-19.7298	14.1722	32.2151	-168.076	-155.42	-79.0925	-82.0912
	-54.758	43.7649	-42.2503	-19.9188	-114.046	-75.5925	-29.2896	-18.0883
	57.3867	25.4652	43.3616	101.167	28.9002	1.68699	35.4796	3.31677
	-5.9914	-6.32968	-2.5236	17.984	-146.154	-282.059	-29.2558	-32.5732
	-94.259	4.54829	-10.1292	-48.0065	110.658	251.91	-35.1941	-30.9334
	51.5769	82.5577	23.3909	22.8244	17.3271	-78.7144	-0.468809	-36.0047
	-29.3961	70.2463	1.2389	29.1217	-24.0618	-186.472	34.8868	4.20245
	49.6897	-28.5163	-24.0804	-25.3783	18.5446	28.6552	44.4766	26.3064
	-49.9065	-154.122	15.4127	-1.3737	79.2767	296.59	34.6672	-6.59571
	44.3765	-134.927	23.7222	-30.8307	-102.367	6.64745	-72.2972	-23.0737
	-3.32775	25.78	17.5812	33.1268	-62.1069	-71.5166	32.5178	2.38595
	-64.0025	49.1389	-9.67765	0.643482	-57.2693	-175.279	9.03336	-5.09367
	40.7514	-114.199	-12.9019	-88.7583	-34.6479	15.883	-21.6145	-23.1642
	-30.7232	144.257	-8.95957	73.6157	-62.889	-19.1849	69.6918	46.2009
	-67.6722	4.24127	1.74303	-59.6288	-7.84324	-53.6521	12.0405	6.37976
	-15.1403	-13.038	1.93313	-9.26841	-2.53107	9.55381	-0.534898	-4.61031
	-153.472	-120.478	25.0511	-37.6974	-47.4433	123.112	-20.2414	0.70294
	-41.0317	2.84429	8.34319	72.4542	48.4516	-19.403	43.4298	-81.7676
	1.8129	8.66013	1.47168	-1.02422	-2.68948	-20.6216	1.63771	-1.86902
	28.7281	197.235	-3.06543	-22.1267	-26.9803	-24.4152	19.1007	77.4782
	123.77	22.4178	1.97526	11.2491	191.023	99.9098	6.02478	61.4804
	12.9721	-83.1362	-8.57403	34.2909	-13.921	-175.918	-18.148	21.4278
	32.4132	-129.226	5.66415	-85.8185	26.4487	30.6351	-33.8777	-13.6576
	45.2056	-9.85866	-49.3273	-36.0772	-17.9595	-0.117027	-41.9763	13.0343
	50.6362	35.193	-5.77518	50.1314	84.1364	-70.8691	-6.20834	-23.8721
	53.6855	52.0561	4.10331	8.50482	130.842	168.882	-12.1633	-15.4345
	35.8357	39.7305	31.6615	-1.71333	-124.523	-215.073	-13.1872	28.0491
	3.70444	37.3703	49.5607	34.8082	-57.0699	-44.1594	3.50551	-18.32
	34.3241	29.734	-52.3155	-30.3176	-16.6345	67.3362	-18.1516	-19.5189
	43.2256	61.7835	-10.3397	16.1569	29.5273	-52.2509	-40.741	3.47824
	55.3247	7.65719	7.58826	-23.3127	-62.7664	62.2892	-39.1303	-56.5967
	-57.9988	8.38316	5.35062	24.1794	176.07	28.7696	-32.4539	-3.02349
	56.8946	21.9731	28.4921	-17.2243	-60.1884	-86.7439	-33.2985	-9.43023
	-2.16158	7.71841	-13.5416	14.3158	-57.1289	-68.1213	12.8905	21.6302
	16.7756	35.754	21.5365	42.5238	68.8403	-64.6136	-9.76133	-33.77
	3.83645	-26.1753	-1.59036	-13.8821	12.6042	65.1305	32.094	11.9674
	-18.9703	45.5154	-0.562074	5.65905	43.6923	-2.68596	15.0797	38.3218
	1.31495	3.5787	-1.64582	3.2314	17.9324	15.2669	3.86216	9.90662
	36.0678	-11.184	64.9253	7.7344	107.676	191.642	74.0419	133.995
	-184.806	-57.5863	-109.969	-58.9535	-215.767	-19.0494	-80.5462	-160.38
	-0.235476	-53.0814	15.4079	63.2003	-34.7903	-74.0174	-23.6967	47.924
	-11.2567	47.8334	-3.38266	89.0112	67.96	11.0475	81.2822	26.9548
	21.4562	-23.0504	36.4417	17.0194	-85.6624	-81.6019	73.2317	50.826
	15.1004	-65.3126	-115.556	-145.043	-199.329	-60.3096	2.76649	20.6649
	40.6229	12.1317	34.3397	14.9594	138.56	288.614	30.4933	25.1606
	-62.8198	-66.0375	-31.5435	28.2304	231.306	95.9043	-66.7789	-130.186
	-0.987033	24.8105	10.8501	38.4843	-66.5878	-69.5153	14.7874	15.2228
	-90.4335	8.18622	-61.8717	-75.4173	-130.617	-143.299	-41.4597	-28.3559
	23.014	-27.1118	1.09098	-64.1279	21.9225	-12.9147	19.3835	87.6616
	29.9588	78.208	-23.1315	62.0972	-133.689	-163.93	33.5427	-15.868
	11.2605	28.4497	64.6345	49.6093	144.169	-54.2321	17.0835	57.7594
	-9.74721	-34.2167	-8.38049	-93.096	-80.2482	-77.9936	-8.94182	22.5101
	96.2393	4.98313	30.4633	-6.99856	85.2348	243.598	-20.6297	47.7114
	-77.3184	-91.2963	-64.0457	-56.0749	131.251	-83.0931	-75.5332	-117.989
	55.4281	10.7354	35.2535	-28.9121	-59.7738	-105.502	-74.5148	-19.6588
	85.89	-28.9689	42.639	66.7385	-52.8233	-84.0316	-7.85651	19.8571
	92.0493	25.6191	8.1263	23.8223	-30.3802	-81.1847	-26.2241	-70.1135
	20.3443	25.9163	-16.8332	34.6371	289.608	129.544	60.4238	101.837
	99.1166	53.728	28.2658	-91.1339	120.909	56.8829	7.20111	12.2169
	-71.4439	-79.2496	-74.8477	-60.4123	-72.0424	-17.9166	-93.4501	-49.0814
	-6.39945	-4.0044	2.55807	2.55227	12.8327	3.84857	-7.25058	-2.063
	1.47216	-1.6494	9.24782	-2.38638	20.0768	17.4921	-0.647181	7.99148
	-69.8072	-36.2804	14.9697	28.553	-14.311	48.1907	-0.998187	16.0489
	-110.176	84.2955	61.4099	67.697	-39.4389	49.7515	45.0585	0.499813
	57.7134	23.5259	29.965	53.5597	90.4796	72.8192	-1.30471	1.74951
	-76.0891	42.4665	31.5232	36.5636	-40.8313	34.4923	36.8686	3.7025
	-82.074	-96.2302	-66.793	56.832	-130.529	-64.4597	-27.0727	-104.768
	15.8622	17.3848	76.6165	33.935	72.9933	33.4647	1.97297	-42.443
	6.80321	-0.293327	3.89476	-6.03001	-4.81111	9.69529	7.44718	-3.0873
	92.3667	21.3149	-24.2281	-35.4135	-25.846	-29.8091	90.0398	44.5154
	-5.588	38.0456	51.0786	64.8843	43.266	0.668433	26.7897	27.8272
	-6.6688	26.2505	-27.0064	-56.6191	-144.933	-16.9322	-55.3664	-25.2952
	17.2767	-35.8393	67.314	55.9772	55.6543	85.0821	78.2288	46.9543
	20.8993	-71.3752	42.8577	3.11814	37.4413	52.3361	91.8728	61.8907
	89.3542	54.996	-43.2561	20.7693	10.6369	10.0096	-6.15614	23.4156
	-63.6826	-37.4473	-53.4101	-57.7569	-43.5319	156.977	-5.87812	-18.9868
	-45.5717	-65.4423	-31.3121	-55.0758	-95.5906	-194.156	-45.2705	-48.7758
	22.8228	47.476	62.8335	-39.2334	-26.5867	-89.9183	60.8495	49.303
	-3.91632	-3.36148	-2.27773	-4.11263	-14.9375	-5.77863	-1.68816	-3.65223
	-67.5738	-74.1888	-113.12	-124.176	-27.2103	-51.2266	-70.7334	-49.1021
	-6.23817	17.8378	-45.0753	-78.3962	-32.6852	22.0625	-97.3728	-25.0664
	2.11997	-9.34348	-2.55135	-2.13532	-10.053	14.0844	-7.10991	0.86741
	-4.21219	-205.574	2.94494	5.58315	10.3175	-73.8686	-41.376	-58.0069
	24.7447	42.1181	5.7109	23.6066	209.289	214.04	115.977	44.818
	53.0538	89.7969	52.0573	37.0178	-199.006	-171.747	51.218	73.8306
	38.5554	35.2508	-1.39096	70.3688	-38.8994	110.085	113.839	55.3026
	-34.4664	35.8397	35.3055	62.0537	215.283	159.28	11.1328	30.9813
	28.6475	39.3623	-21.9222	4.088	-108.678	-24.3214	-73.7165	-21.7837
	4.79793	87.235	-39.2509	-56.9427	87.0741	86.5916	-26.5227	-5.25036
	-20.8211	-17.7543	-21.1894	-6.38713	17.1688	-137.399	-50.7343	-69.3241
	-3.485	-14.8747	-15.3851	-18.5084	-117.653	-53.1571	-56.4575	-57.4465
	22.1071	4.46198	-31.4158	-24.7802	-79.196	-122.545	-22.5433	-0.344355
	-30.2089	-91.1078	-44.1879	-0.464921	-156.731	-202.346	-76.0465	-74.0843
	-19.5636	-18.8295	15.4086	15.0544	7.58865	45.0425	3.71163	-8.69067
	-18.4906	-15.5137	31.2506	-13.3017	-62.5705	-123.346	-8.09966	6.80452
	7.22253	17.2862	4.39973	19.8867	42.2825	5.84424	97.2085	68.0941
	1.6679	-71.7422	76.3013	8.36207	185.901	114.126	70.8473	71.5321
	-30.4797	-7.87107	23.8202	9.62354	-54.586	22.7466	-5.20515	6.42839
	47.0057	16.7347	43.446	111.193	194.394	164.539	89.2555	96.8499
	-56.537	13.4217	2.15593	-7.04245	-32.5791	25.7604	-5.09481	-52.448
	38.8449	-22.1442	21.5855	42.1077	84.9124	-0.207324	31.6875	18.8869
	-1.67186	54.815	-26.7803	-46.4435	17.8592	80.3643	-12.3173	18.6447
	-5.9857	-6.89623	0.199195	-2.22123	-8.32878	-20.5115	-4.36671	-5.74698
	-24.7189	-69.4228	2.42597	45.2933	53.4291	-6.33144	-39.5056	-29.6349
	6.65995	20.283	-14.1855	-39.0253	-169.317	-114.966	-41.1404	-61.5143
	-21.453	-19.3955	-7.06756	-24.8505	9.2528	-16.1869	-39.8236	-35.4254
	-4.194	-8.58555	1.58625	2.00671	13.5604	12.0625	-4.04454	-6.58417
	49.6322	3.73326	12.8946	-8.80328	151.329	77.581	53.7935	62.3616
	19.6606	51.9305	3.88115	-10.2812	-58.0192	72.6801	28.9461	71.8071
	-8.99385	-5.73278	-3.01566	-1.44135	12.7918	30.9076	-6.52306	-1.04411
	-81.6976	-7.27537	-51.6116	-90.9694	-93.3683	-13.0338	-115.339	-60.2625
	68.2746	54.785	-9.12057	15.5212	124.012	50.7552	46.5824	48.5008
	-32.4827	-181.502	-37.4847	-7.99693	-218.308	-317.969	-8.69485	-63.2584
	-85.5215	15.8589	15.2009	62.4264	-42.5709	44.8314	3.42125	-12.6328
	20.3906	49.6442	-5.24902	-125.39	-60.411	-175.925	-96.2308	-93.2098
	-0.676562	-6.85819	-1.65417	-4.82122	-20.813	-40.8271	-14.2213	-13.5956
	-15.8605	-171.51	-27.7791	-139.14	7.91283	-79.3052	-166.666	-168.401
	64.7376	41.1383	68.6772	97.7818	140.897	257.188	116.288	136.217
	67.8856	77.833	-16.048	77.5108	-47.579	25.7813	90.2022	28.6121
	-49.1465	104.669	-11.9256	14.3572	46.3569	-12.7856	31.2029	34.2849
	9.04135	86.8689	-48.0292	-44.6652	-49.7177	28.7458	-11.219	12.5286
	-28.7056	36.666	60.0571	29.2598	82.0138	16.6917	45.5757	55.1692
	-41.4726	-82.6207	-11.5741	13.9486	-2.94169	48.7027	0.997471	-21.7816
	16.3673	59.7292	-10.6797	-32.0659	158.212	95.8405	-53.0483	-34.2625
	44.6841	23.6698	1.23321	38.3258	-50.7751	-30.9262	-9.48647	2.8895
	-49.7053	-32.1111	53.7679	57.2015	-26.8269	-5.10691	20.6837	17.1934
	20.9779	-6.65463	2.91566	62.1383	-62.5795	-166.894	30.178	50.7561
	2.80568	14.28	1.19811	4.48018	7.79295	-0.159962	2.34803	3.94082
	-8.99326	11.0403	1.5762	3.50299	-17.5758	-25.1134	-0.770767	0.508805
	-94.5403	6.01277	-0.256348	-6.47536	-51.2243	46.9599	-62.8202	-59.9948
	46.0606	-16.9409	27.5406	-3.41826	302.306	283.211	-38.9052	-36.0858
	-3.86163	49.8712	-11.3507	-51.4209	-221.536	-230.494	-18.819	-12.4366
	-2.19594	11.3385	0.864659	5.76575	-7.56925	-8.52566	13.3661	5.91543
	6.26834	6.02315	17.1569	33.0807	129.52	142.318	86.373	28.378
	19.1303	56.8784	14.4476	-0.511307	-27.5076	-78.9889	36.6488	33.543
	31.9993	1.17847	-13.5089	19.0039	-93.0673	-50.7007	61.7394	45.5883
	-57.6219	24.0915	-33.4757	0.792026	-23.6095	-20.0223	14.7712	-4.28802
	-7.53051	-12.9336	-105.3	-36.1474	-11.8112	44.7935	-61.2057	-35.4367
	1.90229	1.84322	-0.618742	3.54851	-1.73107	8.08004	0.892794	2.4904
	-0.423636	10.3648	1.87244	5.46749	7.57182	23.3035	8.46182	11.5902
	-53.2792	124.052	15.9058	24.6041	50.3794	86.8593	25.5977	36.9456
	9.6205	4.05535	4.2019	7.47044	-1.31127	5.86625	12.3355	7.69148
	143.687	21.4325	26.6561	-2.63904	-61.5187	-3.36966	63.1432	39.4464
	-9.63098	29.4714	-21.7228	-51.1719	148.988	161.108	18.7395	82.1594
	37.532	-97.7765	23.5605	20.2245	-1.07735	0.140742	14.5227	-59.5443
	-15.0271	-14.9336	11.6161	-20.925	27.8089	-54.9238	2.358	6.59985
	26.7005	12.3909	-13.8174	-0.1739	-115.697	-107.24	-68.3124	-23.6374
	-31.5148	-14.1188	25.0254	12.1813	-7.32039	-30.0264	2.98751	8.4009
	-59.8404	-191.103	13.2458	17.2909	13.4723	-83.7195	-71.3744	-39.6313
	11.4613	-6.60634	17.5735	5.31762	86.6441	33.1995	-34.777	-23.7491
	68.1943	-0.100479	33.7079	66.648	-78.8422	-113.666	7.88408	32.4333
	32.56	41.2596	0.615279	7.11113	7.6955	33.6892	13.4731	-5.48706
	42.1766	-1.46425	55.6417	33.3961	72.8752	130.224	19.9099	24.7732
	-5.00935	3.87215	20.8914	12.0094	-99.648	9.45313	-14.4021	21.2484
	-18.0123	-41.5007	1.51961	35.4537	-80.2845	-95.3648	30.4691	-8.82526
	20.1079	-72.8482	2.08273	-7.83997	117.252	76.2581	-21.1457	-13.9533
	-46.2834	-26.6322	-34.3418	-13.4819	-46.5517	1.58412	-60.4318	-25.0945
	61.9333	-22.2667	-3.3863	54.5915	40.5477	61.749	47.4522	55.0697
	-84.163	-143.852	51.9449	36.9309	-88.2661	-80.7397	25.2218	30.3619
	-18.8053	-93.6822	14.495	-54.6723	-114.422	5.98712	-93.8961	-8.77089
	1.17366	-4.26717	0.400541	-2.86048	-3.72515	-4.84848	-12.3976	-4.56348
	12.4822	48.9098	-64.0884	-22.7603	104.267	48.3013	-68.7014	-86.2015
	-7.58117	-14.4322	-43.8168	-63.6793	67.3847	-14.4804	2.48659	-42.8763
	-31.5853	112.624	-10.1569	-100.947	-21.5844	30.8973	-65.4782	-72.3667
	-21.6865	-29.2495	-28.698	-54.1367	41.1831	-145.041	6.96874	-44.2388
	95.4757	19.4367	13.2089	46.1391	5.66017	-122.491	82.3772	12.5029
	-78.3016	36.1826	-1.95062	-5.77478	55.7267	136.191	55.1771	28.4503
	48.8477	40.7336	-2.0539	1.05114	-87.3159	-84.1259	34.9665	55.4622
	16.7608	30.0592	-20.6336	10.8205	-3.71636	76.2945	35.9967	-23.9856
	73.2868	-50.6801	-1.96635	-4.69793	-130.995	-163.563	3.56485	9.89722
	92.6427	-8.99042	70.0458	-29.1643	131.439	-135.142	59.6022	80.2523
	-46.0699	48.3246	35.2757	6.65931	17.8718	105.984	-35.7397	-4.70646
	-19.1672	80.2627	-64.1033	13.6954	54.4328	-1.43182	-43.4951	21.428
	-35.5055	110.723	8.37436	56.0664	50.1964	-53.9113	80.9581	70.9984
	-10.5799	-33.516	19.4717	46.9461	190.378	163.65	19.5302	13.9155
	3.03865	63.7857	-24.8466	-85.1574	-210.632	-127.298	-67.4135	-38.2875
	30.3948	-16.7988	24.4341	67.1729	-3.25511	85.9143	49.144	25.8558
	27.1626	0.67897	18.0039	-39.3915	-43.073	-16.869	-23.1179	-43.3406
	-9.97553	1.42535	-24.8352	5.31286	172.262	162.347	-30.3907	-16.468
	-0.839842	11.9646	69.951	12.1448	-90.8658	-103.197	16.7469	24.595
	-38.3851	-78.0835	-69.8935	-10.7371	-179.214	-104.068	-46.1389	-48.2788
	-57.4829	4.86758	32.8401	-34.4773	-17.9078	128.007	-32.9797	-44.8769
	-2.92701	-50.4154	-7.71787	25.7702	133.392	53.4789	6.24607	-15.5338
	-39.2549	-95.8411	-48.4967	-22.7521	2.58974	-32.5528	-3.62858	-61.8013
	-29.9899	45.9292	28.3963	-29.0241	-63.9238	-102.015	-15.1836	6.21145
	43.6877	58.5584	0.0891225	125.575	107.558	24.4433	120.665	59.2109
	-43.3531	32.1045	-28.1229	-13.2434	-185	-59.4582	7.48875	5.82505
	-12.2705	-24.7335	-42.6063	-50.6396	-202.53	-183.445	-51.9249	-26.6089
	34.2282	-23.6008	35.9206	18.7216	-37.8454	-65.218	16.5048	-60.9037
	-58.2453	-7.95859	5.659	-14.9959	-29.4928	-1.76702	5.39985	9.57953
	46.4354	29.578	15.2644	54.8586	-15.6494	-120.27	92.1358	85.6263
	-13.3414	-58.7315	17.0112	87.593	-28.2496	43.7618	-21.5884	-66.7614
	-9.7714	-59.4485	-6.97131	-63.9842	21.9032	-11.195	-55.6196	-68.7113
	-37.4639	-5.50386	13.4827	12.4383	5.98592	22.4569	22.0858	8.30161
	-10.615	-44.7952	50.0999	47.6007	-39.019	-32.8129	23.348	3.94567
	58.9711	19.4252	11.9905	-23.1649	146.216	190.495	36.1228	18.1272
	13.2606	1.51731	-5.53817	-4.0965	-0.576784	8.5422	-11.5916	-6.67514
	136.864	42.1792	-68.4317	-50.9146	103.236	-8.01364	-153.783	-185.898
	-32.9993	20.5823	0.290588	-66.1719	231.212	249.647	-72.2719	60.1653
	20.2907	10.8824	-37.2307	-62.5879	-13.1283	-3.42282	-12.3494	78.8749
	40.9685	19.3134	17.6847	8.7434	88.125	75.8233	28.4174	-4.60768
	10.2145	25.9569	29.4645	-3.72303	120.083	164.424	70.2286	42.6914
	-32.0891	-19.9963	42.1144	-4.7808	-186.607	-150.626	-19.8406	-7.48789
	-0.109959	-21.5495	-70.2062	5.89515	-29.8009	64.2161	2.8589	-18.4331
	-20.9964	55.8559	-80.6708	-28.335	-20.0409	-37.4269	-36.4253	-32.9091
	10.2439	-42.463	0.0622875	33.0891	-85.4167	-49.665	-65.4921	-26.5664
	-9.46193	-9.85388	48.0064	87.0646	-37.6003	1.9893	24.687	113.378
	-19.1306	-87.8457	7.64913	23.2424	-152.983	-163.81	18.4747	71.8145
	-64.3556	-8.2969	-11.9669	-69.5276	-24.5799	11.9165	-75.7367	-12.7753
	122.727	53.9787	-4.15138	-19.6543	117.517	-112.809	32.4009	-16.0833
	-73.3589	-53.9979	13.3344	19.2697	192.628	188.838	15.692	1.55735
	1.53589	42.0265	37.6867	5.52222	-220.755	-78.9761	31.6006	22.3291
	-13.4992	92.367	-21.3894	57.399	-4.81531	63.3459	106.293	54.1334
	-39.5129	-21.4201	-63.3229	-51.7971	-61.9867	60.7313	18.6554	-9.54249
	0.624812	-51.5001	64.0537	-28.124	34.4549	29.9706	9.28209	-38.1562
	-21.7886	30.3762	-24.7475	-10.9538	47.2205	97.6841	-14.2192	30.6716
	-36.9539	-73.844	-25.2424	-34.3978	30.5807	-199.166	-37.6169	-109.899
	102.656	34.2508	22.9277	37.186	73.0774	-97.6089	56.4087	105.821
	-3.25992	-41.8013	8.38463	-28.3716	-61.8292	12.2959	-102.854	-75.7524
	50.825	79.2054	5.05107	-18.4771	32.9513	-37.8473	70.0033	71.0768
	-11.5544	41.5051	-12.8986	24.8243	91.5678	-8.74309	30.308	36.9881
	-12.5185	89.5848	18.9416	41.3483	58.1139	221.791	33.626	5.58702
	-30.5775	29.2638	9.68819	1.96366	-105.895	-89.9057	-27.047	-5.03096
	-10.1479	-10.7925	2.01658	26.8005	-39.6518	20.2658	22.0913	21.5278
	-40.495	-69.3476	-1.56787	3.6545	119.997	27.1243	25.1717	2.70148
	-15.4814	-18.7258	27.3307	23.1253	-155.238	-236.599	-37.4961	-28.0826
	-64.6404	33.9093	-3.33388	2.44098	-20.2332	38.3633	-3.99184	-0.0961713
	-5.54835	-38.7635	-28.35	-36.2819	37.597	-28.9045	-16.8919	-20.412
	33.4781	47.992	-12.8723	-11.3835	-106.72	-43.5968	-42.9443	-21.158
	-9.89697	0.949016	-33.4218	0.6962	1.77874	-43.8334	-15.681	-34.7908
	42.2773	4.3407	30.2987	36.1105	211.295	121.881	19.5713	13.9081
	17.345	31.9987	17.966	-23.0709	-123.329	-163.504	-4.60133	3.58486
	29.2238	41.7853	-7.42204	12.6375	21.2671	38.1451	43.0733	0.423766
	-4.83252	-58.4258	24.2237	22.1434	206.915	137.771	-3.79343	-47.6986
	-15.3574	-77.2293	70.3501	77.5762	186.835	230.724	60.9843	27.1945
	-12.9502	-98.291	3.602	-87.3049	-114.26	92.798	-61.7861	-21.299
	100.194	18.2247	-54.9814	-93.2917	-69.9963	-93.2897	-7.58695	-22.8327
	107.344	-117.528	-51.977	-106.906	219.94	-44.4036	-60.0253	-103.64
	-61.193	-40.5985	-2.24567	25.4492	-68.6822	-124.73	-20.5223	31.1082
	89.3064	90.2073	74.946	38.4658	333.697	139.441	145.172	144.701
	-38.6593	-57.568	23.8119	55.6034	202.69	248.65	23.7468	6.32428
	-5.64912	-20.2219	8.01336	-7.21171	-137.949	-86.3583	-59.6058	0.938482
	39.2571	84.4831	34.6349	42.3436	-35.8362	47.8615	96.217	118.132
	-32.5038	44.0693	-13.4652	-26.8893	-190.464	-42.5266	-8.80165	-2.48812
	-3.23603	29.2352	-32.5096	-4.61632	0.91876	39.3989	9.54304	2.71423
	-137.523	-107.724	-11.0526	16.9306	-33.9422	36.6229	-108.096	-43.7893
	-18.399	44.8699	-27.4525	-8.03834	36.214	-18.8228	-10.9282	-9.29696
	-8.17429	-31.6964	-75.5931	-38.9534	13.6045	-44.0799	-26.4079	-12.1294
	-28.7147	75.599	19.6418	5.36195	-167.922	-162.883	-25.9469	-14.8844
	92.1169	-10.7564	39.8992	25.6142	0.171409	-53.3495	-0.110234	4.88617
	-23.2246	-82.3671	-36.4267	4.23776	-41.558	-32.3057	13.1928	-24.7904
	19.5552	14.2329	39.3663	47.4136	186.392	232.798	34.0281	22.3355
	98.8409	46.3295	-1.20055	-4.06433	-148.898	-132.959	-6.96648	-2.98629
	-6.82911	-2.5479	-6.13807	-22.9007	-16.0499	28.538	-28.9368	-19.4083
	-48.1436	32.8625	-27.1079	-30.5312	121.653	101.033	-92.6738	-43.2067
	15.6924	31.2536	49.96	38.728	-132.985	-115.569	20.3254	40.232
	-41.5855	-4.26742	-59.3512	26.3781	-64.4481	-73.8289	-13.8091	-58.5593
	2.98267	26.194	-11.1029	43.3929	-245.009	-309.585	36.5615	15.0225
	-14.6313	-23.3127	-36.3891	-22.6376	-34.7125	-28.2535	-1.8873	-8.67658
	34.6705	46.6324	43.071	5.35507	71.7139	113.906	85.2144	73.957
	14.8686	-47.691	-24.9488	56.7591	-275.093	-151.864	-6.62273	25.8655
	-9.39459	18.1248	52.4288	36.9182	-51.1103	-12.0274	28.7981	-26.5149
	-17.3879	-53.2275	-21.1266	-2.09721	-5.51557	49.8445	22.8917	41.8126
	-4.64226	71.8171	43.7516	-60.1052	141.513	74.0108	38.915	18.3614
	21.9644	-19.2244	25.4943	22.4344	91.0622	84.9866	-0.269825	-8.81396
	-24.0423	-38.3618	-35.719	-37.1182	-8.10331	39.9178	-52.3995	-20.1401
	-8.01379	36.2989	57.8037	52.1397	105.612	-9.06733	-49.6472	-90.962
	16.0828	103.595	59.8751	49.7278	104.043	62.0979	-23.198	42.274
	-26.4349	-4.80682	2.17243	-49.1874	-129.107	-237.392	90.7666	69.9511
	-10.1917	-164.677	-93.0075	-118.578	77.5988	38.5823	-154.132	-159.034
	117.161	65.5633	10.1912	-33.9308	108.98	-78.2644	-40.982	23.7506
	-142.791	-93.1751	-88.3093	-153.112	18.3773	129.818	-216.555	-153.579
	126.248	69.7725	92.2154	12.3283	217.458	180.625	190.168	154.979
	45.7133	54.9609	27.9057	80.0112	37.3586	52.998	140.986	85.9125
	32.0508	-3.2465	-3.11248	19.069	25.7567	167.623	4.14061	29.7913
	-34.0238	13.9366	-18.3142	28.1641	-91.8408	28.0367	-8.26053	-18.5223
	-55.7867	-160.293	-36.4113	-10.4587	60.3051	-26.0003	-51.0534	-76.8413
	-40.6783	57.6137	-15.2191	49.1514	-165.565	-221.18	6.88725	-26.2536
	-6.73535	27.2225	-45.0332	15.511	-139.817	-7.83736	-6.42027	-23.4551
	-21.788	-4.71695	-37.3995	-7.41324	-137.636	-148.193	20.5962	-65.6153
	22.3672	-35.0617	2.24123	-38.6242	-122.067	-234.477	10.7347	11.5196
	24.1826	-78.0888	30.4029	-12.4472	40.4331	-66.9911	7.38258	32.7169
	111.509	45.3619	50.3583	30.1225	127.834	-102.396	37.9279	-6.69061
	-108.727	-2.07394	-44.6062	-4.37041	113.02	247.921	-69.3574	-102.238
	-32.0172	-47.1761	94.862	-33.2579	-4.79155	92.51	89.8462	92.3221
	-10.737	81.7584	37.7789	35.0024	175.971	194.649	102.721	59.861
	-12.8551	14.891	47.7838	35.1847	-66.7431	-30.4317	63.4352	119.052
	20.0842	5.74632	-15.8087	-29.5049	-28.5626	53.2945	28.9633	28.2618
	-37.6662	21.0776	7.45672	-18.1373	-110.726	-99.9818	-27.3705	-10.3264
	-85.4158	-28.0207	-20.1467	16.3655	-68.7288	-64.3011	-68.3089	15.5474
	55.1601	78.2003	-13.7435	15.2102	-30.2388	108.813	14.8675	15.5571
	-37.9492	-17.4663	-27.4916	42.6306	159.162	68.8204	2.71378	-5.18664
	34.9636	54.0983	-11.6341	22.5145	-128.039	-66.1331	-24.8521	1.14311
	29.464	78.1065	-2.58116	38.1263	-5.53292	75.4051	24.2525	-7.86355
	-18.147	-69.8908	-10.0242	34.7987	182.336	78.6074	-39.399	4.09962
	-19.5686	41.0361	-33.0787	-50.372	-107.595	-48.1972	-92.0116	-86.9182
	-57.5022	-18.933	-21.7866	36.955	106.215	-44.6333	-79.093	-90.7226
	24.2903	-79.9401	63.5724	48.4057	-106.519	-123.813	-26.3051	-3.84288
	92.0267	46.6941	22.6982	7.13702	55.1885	116.048	-9.46025	32.6712
	24.7882	19.2508	48.667	-31.9566	39.4005	-72.3133	12.4427	20.8457
	24.1939	26.4808	-36.1368	-51.639	-133.459	10.2326	-49.7841	-48.0607
	-39.5056	-31.2147	-3.61711	29.3558	-110.947	-256.681	-55.0908	-33.3172
	-4.26722	-27.2387	-34.6977	74.7049	38.2724	-45.4732	17.6898	-22.0835
	88.0632	68.8321	0.756876	31.9903	56.3161	29.8556	29.9019	-2.79317
	-14.488	-15.1793	9.45112	-4.2862	-83.1998	-14.4461	51.387	32.7773
	40.9335	-20.418	-11.6196	62.533	45.1633	90.7657	40.4847	50.814
	-53.6874	-23.9425	14.3084	-89.4311	22.1496	119.479	-19.745	2.74744
	10.9534	-8.56894	5.3946	-8.04089	197.17	86.2495	5.98989	30.4682
	29.1459	-80.9401	-74.567	-27.2266	-142.182	-74.8788	21.6724	-0.241953
	-190.436	-134.994	-170.495	-274.071	-164.521	-37.8902	-240.462	-249.98
	75.7097	36.662	54.0701	-28.7289	91.0142	35.1524	28.4074	66.6892
	-56.2261	5.38687	10.9103	-0.863311	85.2548	-84.2853	6.24879	-94.2541
	51.5803	13.9863	39.8772	22.4033	19.1164	-93.0565	158.72	45.1747
	19.9358	-9.94659	64.0622	27.055	21.1921	82.5006	117.059	122.076
	54.6336	135.512	27.2519	-5.12898	33.1807	156.821	125.421	112.094
	-38.3186	-1.43071	-46.5142	-38.7864	27.5918	175.944	25.2223	15.5661
	-13.8353	-51.0972	66.2817	1.28665	33.4461	-25.9183	-57.2063	-12.8071
	-48.4893	-45.5635	-25.9925	14.6313	-62.5759	-74.4924	-10.6578	13.2831
	5.4142	-35.1293	-13.1409	29.6668	-63.4056	-55.1403	-14.3191	12.5261
	70.0465	32.9878	63.5765	59.0099	-23.0643	-36.9962	-2.25888	12.0347
	-33.3419	25.0232	30.4288	33.3703	15.9844	-11.3516	8.59741	9.18502
	32.5311	-13.7469	-24.2676	14.2495	84.1783	86.6396	-46.659	-33.6224
	9.99062	-112.464	-82.5153	-35.1678	-112.326	-197.148	-59.6963	-68.6222
	-36.0255	-47.8944	-39.1794	-51.9381	13.6036	45.9732	-42.3853	-6.50993
	70.7892	25.0004	-36.2857	-0.913726	-62.6115	-25.2381	-45.4503	-1.32112
	7.08276	-31.1849	-34.6821	-19.1979	255.494	109.295	-7.16373	-29.3668
	26.5884	-5.25851	13.2231	-5.83451	-106.699	-2.03314	-12.7271	-15.249
	85.7608	29.9124	58.637	57.8087	95.1101	113.516	89.307	85.6217
	-116.227	-20.0677	2.39605	64.2093	-85.2209	44.3464	10.8091	-41.9635
	-11.171	27.8732	-7.62219	-5.42584	-195.009	-293.972	22.9116	27.6171
	-43.8927	76.4942	33.166	-5.25068	-30.112	-6.51812	27.2003	21.7437
	-4.08046	-32.3757	27.8409	32.6408	49.9771	-30.1398	12.3121	61.3773
	-54.1255	26.1083	-0.848064	-17.2885	-7.71549	23.4167	47.3072	-3.30386
	-36.3181	-62.4756	6.99875	-18.6718	-9.57516	-38.5651	-57.3177	-29.1785
	63.3143	45.5306	-7.36833	33.607	92.9442	-3.32941	-19.8659	2.01372
	-25.3647	74.5251	16.9121	24.3158	22.4462	26.5286	-30.0645	-26.1484
	-2.55804	44.1332	9.0385	10.0393	206.383	130.369	4.53012	17.0429
	72.4306	-59.1767	-10.4566	-16.6923	113.255	78.2126	-4.45645	8.77098
	20.9766	14.0134	-16.2605	23.2817	41.196	7.32316	10.5986	10.8616
	-23.7267	-35.722	-7.60596	-47.498	-72.3392	-42.3104	-32.6516	-14.1732
	11.5335	0.290544	3.23147	-0.543102	18.2644	16.1904	3.45096	8.06103
	83.7898	-14.57	32.1322	-14.817	182.855	76.0355	-7.67376	42.2151
	69.105	-33.6616	6.07518	-6.70377	-53.2246	-4.21657	-17.4036	17.8499
	30.4701	29.6264	52.3058	34.7145	41.9413	21.8759	49.6664	20.6063
	-76.0556	-25.7958	-16.7397	0.444934	-53.2644	40.8829	60.9234	-28.9529
	-90.3981	-41.8772	-19.9721	-27.1659	5.3384	99.8737	-10.4398	-17.973
	-29.7923	32.0819	-23.3076	-32.9771	-57.7519	-123.852	5.2485	23.9854
	-39.6559	82.065	-18.5319	10.9671	-70.2763	25.7872	36.4808	-13.2727
	-25.8359	4.027	58.8923	55.1504	-12.883	3.92209	70.2153	67.122
	54.9149	-9.43657	-2.33482	12.1521	-124.468	-36.6022	-6.55397	28.9184
	60.8687	2.35374	-68.871	19.3354	-20.1144	56.0212	27.4898	21.3492
	-28.6116	5.19136	23.9917	53.172	-38.7975	76.1325	-14.4671	-41.5661
	2.12102	26.0387	-49.6841	-52.311	64.6448	-141.217	15.7052	-19.9187
	45.7189	-49.773	12.2576	-74.4403	-7.37559	-120.88	-21.7419	-6.10666
	149.21	-37.6379	44.9146	-36.042	54.1098	-177.022	-76.4765	-24.8908
	-28.4246	-51.7486	0.301286	19.0534	20.3536	41.2131	-107.501	-62.7722
	-14.4011	-4.71202	7.86512	-67.6791	-52.4737	-25.6213	-67.2315	-1.77255
	65.1711	59.7384	15.5609	-0.237087	105.046	112.05	92.6159	23.4401
	12.0132	23.8775	36.1428	19.0849	60.3859	107.06	64.4861	45.3585
	15.3832	33.1262	-19.3213	19.6533	-136.996	-138.547	22.1013	4.60525
	-54.5353	8.51406	24.2331	15.5891	-60.6675	-26.1918	86.6181	104.877
	-18.8102	21.4225	17.8037	66.3972	-100.609	-23.9995	55.6731	48.1724
	-29.2437	-43.3279	3.87921	8.63041	-172.186	-120.041	6.00503	-25.1725
	-53.3428	62.6405	-0.809627	-7.94066	-29.1477	-9.00743	-80.5076	-20.6022
	-25.0306	10.3158	4.50119	67.6922	-24.0335	-58.1517	13.431	-5.9632
	-46.9889	49.49	28.8072	9.17526	7.17028	-21.9019	-1.17205	-13.6267
	22.5902	13.2833	-30.9051	-24.5432	28.7787	80.5917	-48.0573	-13.3329
	-52.4164	-54.5987	-38.8716	40.7276	-110.714	-54.5263	-52.0481	-42.618
	35.8267	-30.8913	5.7553	0.491331	-15.5229	-32.43	-34.9731	-46.5903
	-58.3853	18.5886	-49.0747	-57.9962	-66.402	1.55886	-52.5404	-30.9077
	45.7886	-20.7329	-11.2725	-20.8668	-71.6841	-38.7214	-68.6827	-86.7843
	-14.7325	-11.3292	-13.057	-36.1959	150.891	133.146	8.39788	15.0954
	-84.9255	20.0495	-31.4891	-85.3147	-266.769	-154.09	-49.2504	-15.8962
	24.2078	-22.9145	-6.5843	54.6306	8.33343	17.685	76.2812	1.42245
	-32.3797	55.8918	38.9413	48.7797	138.228	170.94	23.2551	-83.8556
	-17.0958	9.33123	-2.15496	-4.36083	-24.9527	-7.01108	-0.321117	-6.00909
	-15.0426	5.39761	-8.06059	1.88673	-14.5278	10.6991	5.10129	-1.80594
	-62.527	-36.6707	-26.3292	49.9921	73.3489	115.859	74.3176	23.8693
	-20.893	82.2479	50.8371	-30.5305	-44.8437	-20.9923	-32.4989	1.59388
	59.3885	43.5646	-13.0558	-25.6705	-6.49996	-9.89667	74.5486	100.682
	-74.5507	-22.7551	16.4346	-6.91926	191.801	193.876	3.96586	23.2476
	16.1007	-5.84674	-9.2467	-2.42246	-45.8017	18.7892	-13.4282	-13.2898
	-135.303	16.1407	-42.2841	3.10929	11.4814	40.8304	-73.572	-20.606
	65.8308	56.7719	-7.74297	5.94954	32.0488	1.06753	-3.39799	0.192646
	-34.316	-69.3117	34.1061	47.9621	-67.2358	17.7632	-42.328	-24.2112
	-21.4573	9.32278	-47.0774	-10.1463	-46.8833	63.1714	-71.1474	-56.3908
	22.6785	17.8438	-69.9119	-41.8624	80.2037	58.8101	-31.6461	-62.6955
	17.3498	26.1594	31.3617	-10.8962	20.3532	-38.7522	49.7897	50.1445
	-11.7501	15.4997	89.284	39.4984	-19.3446	-148.311	40.9778	50.4682
	5.43131	-38.3248	-36.1853	-13.8304	-4.01982	59.2017	3.65679	-16.1038

[truncated: 12 more sheets: P3, P4, P5, P6, P7, P8, P9, P10, P11, P12, P13, P14]
