# Supplementary material for: Blindsight relies on a functional connection between hMT+ and the lateral geniculate nucleus, not the pulvinar
Source: PLoS Biol. 2018 Jul 25;16(7):e2005769. doi: 10.1371/journal.pbio.2005769 (PMC6078309; doi:10.1371/journal.pbio.2005769)
Supplement: S4 Data — This data underlies S1 Fig. 2AFC, two-alternate forced choice. (XLSX) [file pbio.2005769.s011.xlsx]

## Sheet: Figure S1
Figure S1 Source Data
1.	Fig S1 C
2AFC Detection
Speed of Motion	P1	P2	P3	P4	P5	P6	P7	P8	P9	P10	P11	P12	P13	P14
4 d/s	40	40	100	50	70.5882	50	55	55.6	50	100	85	40	60	81.8182
8 d/s	60	55	100	55	52.9412	50	40	89.5	60	90	80	50	57.5	81.8182
20 d/s	50	65	100	50	70.5882	45	35	68.4	55	100	80	50	52.5	95.4545
32 d/s	30	55	100	50	47.0588	40	50	60	35	90	80	70	47.5	72.7273
static	40	60	100	55	52.9412	65	45	76.5	50	90	50	20	55	36.3636
2.	Fig S1 D
2AFC Discrimination
Speed of Motion	P1	P2	P3	P4	P5	P6	P7	P8	P9	P10	P11	P12	P13	P14
4 d/s	40	50	45	55	77.7778	35	45	70	70	100	40	50	35	90
8 d/s	60	55	80	60	88.8889	45	65	50	50	90	40	55	55	65
20 d/s	50	50	55	60	77.7778	50	60	65	57.8947	85	52.6316	50	55	65
32 d/s	30	50	40	40	55.5556	40	45	50	50	85	50	50	35	60
