# Supplementary material for: Blindsight relies on a functional connection between hMT+ and the lateral geniculate nucleus, not the pulvinar
Source: PLoS Biol. 2018 Jul 25;16(7):e2005769. doi: 10.1371/journal.pbio.2005769 (PMC6078309; doi:10.1371/journal.pbio.2005769)
Supplement: S5 Data — This data underlies S2A and S2C Fig. fMRI, functional MRI. (XLSX) [file pbio.2005769.s012.xlsx]

## Sheet: Figure S2A
Figure S2 A Source Data
1.	Patient Participants: Fig S2A (red and green apertures)
	Size Aperture	x pos	y pos	x distance from edge	Distance from fixation
P1	8	-7.4	0	3.4	3.4
P2	8	7	0	3	3
P3	5	-6.5	2	4	4.30074
P4	5	7.5	0	5	5
P5	5	7.7	3.75	5.2	6.06461
P6	5	6.6	-2.55	4.1	4.57549
P7	5	-6.6	0	4.1	4.1
P8	5	-7.7	0	5.2	5.2
P9	5	4	4	1.5	3.15685
P10	5	6.5	-3.5	4	4.88241
P11	8	7	0	3	3
P12	8	-7.2	-2	3.2	3.47262
P13	5	-5.5	4	3	4.30074
P14	5	-4.5	3.5	2	3.20088
2.	Control Participants: FigS2A (blue apertures)
	Size Aperture	x pos	y pos	x distance from edge	Distance from fixation
C1	8	-6.5	0	2.5	2.5
C2	5	-6.5	2.7	4	4.53847
C3	8	-7	0	3	3
C4	8	-7	0	3	3
C5	5	6.6	-2.55	4.1	4.57549
C6	8	-7.3	0	3.3	3.3
C7	5	7.5	0	5	5
C8	5	7.7	3.75	5.2	6.06461

## Sheet: Figure S2C
Figure S2C Source Data
1.	Patient Participants: Fig S2C
	Percentage Detected
P1	81.3
P2	81.9
P3	97.5
P4	91.9
P5	90.8
P6	90.8
P7	N/A
P8	90.8
P9	99.2
P10	95.8
P11	95
P12	97
P13	100
P14	98.3
2.	Control Participants: FigS2C
	Percentage Detected
C1	N/A
C2	N/A
C3	100
C4	98.3333
C5	99.1667
C6	100
C7	98.3333
C8	100
